# Supplementary material for: Analysis of the global transcriptome and miRNAome associated with seed dormancy during seed maturation in rice (Oryza sativa L. cv. Nipponbare)
Source: BMC Plant Biol. 2024 Mar 26;24:215. doi: 10.1186/s12870-024-04928-6 (PMC10964676; doi:10.1186/s12870-024-04928-6)
Supplement: Supplementary file 2 — Additional file 2. Table S1-S14. [file 12870_2024_4928_MOESM2_ESM.xlsx]

## Sheet: Table S1
Table S1. GO and KEGG terms in the embryo DEGs (30 vs 45 DAH; Fold enrichment > 2, FDR < 0.05)
DEGs	Category	Term	Fold enrichment	FDR	Number of genes
30 vs 45	GO (Biological process)	male meiosis II (GO:0007142)	38.41	0.0345	3
		mitotic chromosome condensation (GO:0007076)	32.01	0.0388	3
		meiosis II cell cycle process (GO:0061983)	27.43	0.0475	3
		meiosis II (GO:0007135)	27.43	0.0463	3
		photosynthesis, light harvesting in photosystem I (GO:0009768)	17.07	0.035	4
		response to cadmium ion (GO:0046686)	15.06	0.0392	4
		photosynthesis, light harvesting (GO:0009765)	14.55	0.0179	5
		negative regulation of cell population proliferation (GO:0008285)	13.48	0.0474	4
		regulation of photosynthesis (GO:0010109)	13.34	0.0223	5
		sister chromatid segregation (GO:0000819)	11.43	0.0334	5
		diterpenoid biosynthetic process (GO:0016102)	7.53	0.0375	6
		response to water deprivation (GO:0009414)	7.21	0.015	8
		response to water (GO:0009415)	7.02	0.0148	8
		response to acid chemical (GO:0001101)	6.83	0.0161	8
		nuclear division (GO:0000280)	5.95	0.0262	8
		response to salt stress (GO:0009651)	5.51	0.0354	8
		response to salt (GO:1902074)	5.45	0.0348	8
		meiotic cell cycle (GO:0051321)	5.39	0.0344	8
		sexual reproduction (GO:0019953)	4.72	0.0341	9
		photosynthesis (GO:0015979)	4.62	0.00678	13
		mitotic cell cycle process (GO:1903047)	4.24	0.0339	10
		response to inorganic substance (GO:0010035)	4.22	0.0169	12
		mitotic cell cycle (GO:0000278)	3.77	0.0384	11
		response to temperature stimulus (GO:0009266)	3.56	0.0475	11
		response to toxic substance (GO:0009636)	3.47	0.0141	16
		cell cycle process (GO:0022402)	3	0.0454	14
		generation of precursor metabolites and energy (GO:0006091)	2.98	0.0369	16
		cell cycle (GO:0007049)	2.77	0.0467	16
		response to chemical (GO:0042221)	2.63	9.8e-07	52
		response to oxygen-containing compound (GO:1901700)	2.59	0.0375	19
		response to abiotic stimulus (GO:0009628)	2.52	0.0239	23
		carbohydrate metabolic process (GO:0005975)	2.29	0.005	37
		response to organic substance (GO:0010033)	2.26	0.0247	29
		cellular response to chemical stimulus (GO:0070887)	2.19	0.043	26
		defense response (GO:0006952)	2.06	0.0471	29
	GO (Molecular function)	nutrient reservoir activity (GO:0045735)	16	9.79e-08	12
		chitinase activity (GO:0004568)	8.54	0.0335	6
		hydrolase activity, hydrolyzing O-glycosyl compounds (GO:0004553)	3.01	0.0103	20
		tetrapyrrole binding (GO:0046906)	2.82	0.00249	26
		hydrolase activity, acting on glycosyl bonds (GO:0016798)	2.54	0.0483	20
		heme binding (GO:0020037)	2.48	0.0354	22
		oxidoreductase activity (GO:0016491)	2.31	7.4e-07	65
	GO (Cellular component)	photosystem I (GO:0009522)	10	0.0133	5
		photosystem II (GO:0009523)	7.32	0.00395	8
		photosystem (GO:0009521)	6.62	0.00313	9
		chloroplast thylakoid membrane (GO:0009535)	4.35	0.00605	11
		plastid thylakoid membrane (GO:0055035)	4.35	0.00558	11
		chloroplast thylakoid (GO:0009534)	4.11	0.00729	12
		plastid thylakoid (GO:0031976)	4.11	0.00648	12
		apoplast (GO:0048046)	4.06	0.00642	12
		photosynthetic membrane (GO:0034357)	4.06	0.00471	13
		thylakoid membrane (GO:0042651)	4.04	0.00612	12
		extracellular region (GO:0005576)	3.54	7.29e-09	42
		thylakoid (GO:0009579)	3.48	0.0102	13
		organelle outer membrane (GO:0031968)	3.11	0.0343	12
		outer membrane (GO:0019867)	3.1	0.0337	12
		plastid membrane (GO:0042170)	2.8	0.0476	13
		chloroplast (GO:0009507)	2.01	0.0156	32
	KEGG	Diterpenoid biosynthesis	10.8278	0.000748868	6
		Photosynthesis	7.21852	0.00213749	6
		Galactose metabolism	5.05297	0.0430396	4
		Carbon fixation in photosynthetic organisms	4.73716	0.0163243	6
		Glutathione metabolism	3.8377	0.0337255	6
		Phenylpropanoid biosynthesis	2.84229	0.0337255	9

## Sheet: Table S2
Table S2. GO and KEGG terms in the embryo DEGs (45 vs 60 DAH; Fold enrichment > 2, FDR < 0.05)
DEGs	Category	Term	Fold enrichment	FDR	Number of genes
45 vs 60	GO (Biological process)	ethylene-activated signaling pathway (GO:0009873)	2.9	0.0471	16
		hemicellulose metabolic process (GO:0010410)	2.3	0.00325	37
		cell wall biogenesis (GO:0042546)	2.27	0.0155	30
		cell wall polysaccharide metabolic process (GO:0010383)	2.22	0.00334	38
		organic acid catabolic process (GO:0016054)	2.18	0.0504	27
		carboxylic acid catabolic process (GO:0046395)	2.18	0.0494	27
		cell wall macromolecule metabolic process (GO:0044036)	2.12	0.00671	40
		cell wall organization (GO:0071555)	2.03	0.000825	57
	GO (Molecular function)	nutrient reservoir activity (GO:0045735)	8.98	7.43e-17	39
		immunoglobulin binding (GO:0019865)	7.9	0.00153	10
		IgE binding (GO:0019863)	7.9	0.00144	10
		xyloglucan:xyloglucosyl transferase activity (GO:0016762)	4.91	0.00659	12
		hydrolase activity, hydrolyzing O-glycosyl compounds (GO:0004553)	2.03	2.48e-05	78
	GO (Cellular component)	aleurone grain (GO:0033095)	7.48	8.97e-09	23
		plasmodesma (GO:0009506)	3.33	0.000506	22
		cell-cell junction (GO:0005911)	3.33	0.000472	22
		symplast (GO:0055044)	3.33	0.000442	22
		anchoring junction (GO:0070161)	3.33	0.000416	22
		cell junction (GO:0030054)	3.33	0.000393	22
	KEGG	Phenylpropanoid biosynthesis	2.03868	0.00201976	37

## Sheet: Table S3
Table S3. GO and KEGG terms in the embryo DEGs (30 vs 60 DAH; Fold enrichment > 2, FDR < 0.05)
DEGs	Category	Term	Fold enrichment	FDR	Number of genes
30 vs 60	GO (Biological process)	gibberellin mediated signaling pathway (GO:0010476)	4.55	0.0168	11
		cellular response to gibberellin stimulus (GO:0071370)	4.17	0.0285	11
		ethylene-activated signaling pathway (GO:0009873)	3.13	0.00344	21
		cellular response to ethylene stimulus (GO:0071369)	3.08	0.00409	21
		response to ethylene (GO:0009723)	2.63	0.0105	24
		cell wall biogenesis (GO:0042546)	2.18	0.0119	35
		lipid localization (GO:0010876)	2.15	0.0299	30
		fatty acid biosynthetic process (GO:0006633)	2.11	0.042	29
		hemicellulose metabolic process (GO:0010410)	2.1	0.00541	41
		cell wall macromolecule metabolic process (GO:0044036)	2.09	0.00212	48
		cell wall polysaccharide metabolic process (GO:0010383)	2.07	0.00525	43
		cell wall organization (GO:0071555)	2.05	5.03e-05	70
	GO (Molecular function)	nutrient reservoir activity (GO:0045735)	7.58	3.11e-15	40
		immunoglobulin binding (GO:0019865)	6.5	0.00438	10
		IgE binding (GO:0019863)	6.5	0.00423	10
		xyloglucan:xyloglucosyl transferase activity (GO:0016762)	4.04	0.0201	12
		serine-type endopeptidase inhibitor activity (GO:0004867)	2.93	0.0199	18
		endopeptidase inhibitor activity (GO:0004866)	2.51	0.0321	21
		peptidase inhibitor activity (GO:0030414)	2.51	0.0313	21
		endopeptidase regulator activity (GO:0061135)	2.48	0.0347	21
		carboxylic acid binding (GO:0031406)	2.3	0.0365	24
		organic acid binding (GO:0043177)	2.3	0.0357	24
		hydrolase activity, hydrolyzing O-glycosyl compounds (GO:0004553)	2.01	1.71e-06	94
	GO (Cellular component)	aleurone grain (GO:0033095)	6.42	4.76e-08	24
		plasmodesma (GO:0009506)	2.87	0.00283	23
		cell-cell junction (GO:0005911)	2.87	0.00266	23
		symplast (GO:0055044)	2.87	0.0025	23
		anchoring junction (GO:0070161)	2.87	0.00236	23
		cell junction (GO:0030054)	2.87	0.00224	23
	KEGG	Fatty acid elongation	2.843	0.0458579	9
		Plant-pathogen interaction	2.28633	4.95205e-06	45

## Sheet: Table S4
Table S4. GO and KEGG terms in the endosperm DEGs (30 vs 45 DAH; Fold enrichment > 2, FDR < 0.05)
DEGs	Category	Term	Fold enrichment	FDR	Number of genes
30 vs 45	GO (Biological process)	response to water deprivation (GO:0009414)	6.34	0.0387	7
		response to water (GO:0009415)	6.17	0.0434	7
		response to acid chemical (GO:0001101)	6	0.0486	7
		response to cold (GO:0009409)	5.53	0.0361	8
		response to salt (GO:1902074)	5.47	0.0369	8
		response to abscisic acid (GO:0009737)	4.65	0.0151	11
		response to alcohol (GO:0097305)	4.53	0.0176	11
		response to abiotic stimulus (GO:0009628)	2.42	0.0497	22
	GO (Molecular function)	nutrient reservoir activity (GO:0045735)	14.73	3.72e-06	11
	GO (Cellular component)	aleurone grain (GO:0033095)	11.35	0.003	6
		vacuole (GO:0005773)	3.41	0.00995	14
	KEGG	None

## Sheet: Table S5
Table S5. GO and KEGG terms in the endosperm DEGs (45 vs 60 DAH; Fold enrichment > 2, FDR < 0.05)
DEGs	Category	Term	Fold enrichment	FDR	Number of genes
45 vs 60	GO (Biological process)	aromatic amino acid family catabolic process (GO:0009074)	10.32	0.0167	6
		sterol biosynthetic process (GO:0016126)	9.68	0.0163	6
		alpha-amino acid catabolic process (GO:1901606)	6.19	0.018	9
		amino acid catabolic process (GO:0009063)	5.95	0.0212	9
	GO (Molecular function)	None
	GO (Cellular component)	None
	KEGG	Steroid biosynthesis	7.68561	0.00782047	5
		Galactose metabolism	6.22535	0.00782047	6
		Alanine, aspartate and glutamate metabolism	5.32081	0.0293069	5
		Starch and sucrose metabolism	3.30549	0.0252967	9

## Sheet: Table S6
Table S6. GO and KEGG terms in the endosperm DEGs (30 vs 60 DAH; Fold enrichment > 2, FDR < 0.05)
DEGs	Category	Term	Fold enrichment	FDR	Number of genes
30 vs 60	GO (Biological process)	glutamine metabolic process (GO:0006541)	6.1	0.00277	10
		aromatic amino acid family catabolic process (GO:0009074)	5.69	0.0191	8
		protein refolding (GO:0042026)	4.54	0.0179	10
		alpha-amino acid catabolic process (GO:1901606)	3.98	0.00424	14
		liposaccharide metabolic process (GO:1903509)	3.95	0.0329	10
		glycolipid metabolic process (GO:0006664)	3.95	0.0324	10
		response to water deprivation (GO:0009414)	3.61	0.0243	12
		amino acid catabolic process (GO:0009063)	3.56	0.0178	13
		response to bacterium (GO:0009617)	3.52	0.00722	15
		glutamine family amino acid metabolic process (GO:0009064)	3.51	0.028	12
		response to water (GO:0009415)	3.51	0.0276	12
		response to acid chemical (GO:0001101)	3.41	0.0314	12
		membrane lipid metabolic process (GO:0006643)	3.38	0.00701	16
		abscisic acid-activated signaling pathway (GO:0009738)	3.34	0.026	13
		aromatic amino acid metabolic process (GO:0009072)	3.26	0.0294	13
		membrane lipid biosynthetic process (GO:0046467)	3.26	0.029	13
		cellular response to abscisic acid stimulus (GO:0071215)	3.23	0.0311	13
		cellular response to alcohol (GO:0097306)	3.23	0.0307	13
		response to salt (GO:1902074)	3.18	0.0252	14
		defense response to bacterium (GO:0042742)	3.16	0.0493	12
		response to abscisic acid (GO:0009737)	3.09	0.00148	22
		response to alcohol (GO:0097305)	3.01	0.00201	22
		organic acid catabolic process (GO:0016054)	2.96	0.00741	19
		carboxylic acid catabolic process (GO:0046395)	2.96	0.00726	19
		small molecule catabolic process (GO:0044282)	2.9	0.00108	25
		alcohol metabolic process (GO:0006066)	2.88	0.0323	15
		lipid localization (GO:0010876)	2.86	0.0204	17
		regulation of hydrolase activity (GO:0051336)	2.78	0.0421	15
		lipid transport (GO:0006869)	2.74	0.0481	15
		protein folding (GO:0006457)	2.73	0.00079	29
		alpha-amino acid metabolic process (GO:1901605)	2.56	0.000951	32
		response to temperature stimulus (GO:0009266)	2.37	0.0287	22
		amino acid metabolic process (GO:0006520)	2.05	0.00721	39
	GO (Molecular function)	nutrient reservoir activity (GO:0045735)	15.56	1.49e-22	35
		immunoglobulin binding (GO:0019865)	10.67	0.00384	7
		IgE binding (GO:0019863)	10.67	0.00362	7
		ATP-dependent protein folding chaperone (GO:0140662)	3.91	0.00891	13
		protein folding chaperone (GO:0044183)	3.52	0.00828	15
	GO (Cellular component)	aleurone grain (GO:0033095)	13.81	8.02e-14	22
		vacuole (GO:0005773)	3.56	9.89e-10	44
		cytoplasmic vesicle (GO:0031410)	2.51	7.46e-05	38
		intracellular vesicle (GO:0097708)	2.51	6.96e-05	38
		vesicle (GO:0031982)	2.37	0.000238	38
	KEGG	Alanine, aspartate and glutamate metabolism	3.50955	0.0405496	8
		Starch and sucrose metabolism	2.42252	0.0405496	16

## Sheet: Table S7
Table S7. Phytohormone-related GO terms enriched in 2,091 down-regulated DEGs in the embryo and the corresponding genes
GO Pathway	Target gene accession ID (RAP-DB)	Gene Name	Log2(60DAH/45DAH), (p.adj < 0.05)			Log2(60DAH/30DAH), (p.adj < 0.05)
gibberellic acid mediated signaling pathway (GO:0009740)	Os01g0646300	OsSLRL1		-2.27951			-1.74774
	Os01g0800800	F-box domain containing protein		-1.24057			-1.4063
	Os01g0800900	F-box domain containing protein		-2.0384			-1.75909
	Os02g0705500	OsBLR1|OsbHLH079		-2.50664			-2.35752
	Os02g0181300	OsWRKY71		-1.51788			-1.79248
	Os03g0196500	F-box domain containing protein		-4.58638			-6.51259
response to abscisic acid (GO:0009737)	Os01g0797600	AP37|OsERF3		-2.6379			-2.91116
	Os01g0841100	FLA12		-1.6888			-1.9007
	Os02g0178800	OsGL1-2		-1.27717			-1.50458
	Os02g0181300	OsWRKY71		-1.51788			-1.79248
	Os02g0833600	OsbZIP24		-1.5488			-2.24742
	Os03g0268600	OsPP2C30		-3.20956			-3.39882
	Os04g0465600	OsMLP423		-3.16258			-2.36124
	Os05g0349800	OsEm|EMP1|OsEm1		-1.60544			-1.69258
	Os05g0428700	OsAKT2		-1.35009			-1.44539
	Os06g0526400	OsPYL7		-3.90038			-4.29095
	Os06g0527800	OsRCAR1		-1.8353			-2.68905
	Os06g0528300	CAPIP1		-3.35592			-4.33786
	Os08g0163500	OsASG1		-1.06727			-1.06331
	Os08g0540400	OsCPK21		-2.45827			-2.71036
	Os09g0251800	OsGRAM56		-1.2663			-1.41196
	Os09g0483600	jmjC domain-containing protein 7		-1.57694			-1.46948
	Os11g0454300	RAB21|Rab16A|OsRab16A		-1.82757			-1.17637
	Os12g0448900	PIOX|RalphaO		-4.08945			-5.17358
response to auxin (GO:0009733)	Os01g0764800	OsGH3-2|OsGH3.2		-4.38246			-4.14523
	Os01g0785400	OsGH3.1|OsGH3-1|LC1		-1.85385			-1.90083
	Os01g0797600	AP37|OsERF3		-2.6379			-2.91116
	Os01g0977100	OsTET1		-2.19527			-1.82849
	Os02g0143300	SAUR4		-2.03308			-3.33105
	Os02g0628600	ARF8		-2.41556			-2.64221
	Os02g0643800	SAUR11		-6.39557			-6.57308
	Os02g0769100	SAUR12		-2.9133			-3.61893
	Os04g0442000	ARF9		-1.21035			-1.35968
	Os04g0653300	OsIAA3		-2.43697			-3.21073
	Os04g0662400	SAUR23		-4.57741			-4.81818
	Os04g0664400	OsARF11		-1.03583			-1.49776
	Os05g0481900	OsPILS6b		-2.239			-2.38974
	Os05g0500900	GH3-4		-3.86591			-5.88682
	Os06g0597000	OsIAA23		-2.08328			-2.42735
	Os06g0653100	OsTET10		-1.06175			-1.16898
	Os06g0671150	SAUR25		-4.35526			-4.95158
	Os06g0685700	ARF10		-1.18203			-1.12281
	Os07g0629000	Putative Myb family transcription factor		-2.69579			-2.39432
	Os08g0443800	OsTET12		-5.08651			-6.0741
	Os09g0425900	OsTET13		-1.81627			-1.44297
	Os09g0546200	SAUR46		-1.12826			-1.43087
	Os10g0147400	OsLAX4|OsRAU4		-2.22294			-3.47018
	Os10g0510500	SAUR56		-1.88442			-2.42994
Gene name corresponding to accession ID comes from FunRiceGene.

## Sheet: Table S8
Table S8. Hormone-related DEGs (30 vs 45 DAH) of the embryo from "Regultaion overview" of MapMan software.
DEGs	Category	Gene ID
30 vs 45	IAA	Os07g0249800
		Os06g0545900
		Os01g0741900
		Os03g0194900
		Os05g0500900
		Os02g0143300
		Os08g0452500
	ABA	Os11g0498600
	BA	None
	Ethylene	Os02g0280700
		Os11g0186900
		Os06g0176300
		Os03g0856000
		Os09g0451400
		Os06g0177600
		Os02g0797100
		Os10g0450000
		Os01g0868000
		Os09g0572000
		Os09g0522000
		Os01g0303800
	Cytokinin	None
	Jasmonate	Os06g0215600
		Os06g0215500
	SA	None
	GA	None

## Sheet: Table S9
Table S9. Hormone-related DEGs (45 vs 60 DAH) of the embryo from "Regultaion overview" of MapMan software.
DEGs	Category	Gene ID
45 vs 60	IAA	Os07g0249900
		Os01g0706900
		Os07g0249800
		Os11g0137000
		Os06g0219400
		Os06g0671150
		Os02g0305950
		Os09g0546200
		Os01g0785400
		Os10g0510500
		Os03g0194900
		Os01g0764800
		Os04g0662400
		Os07g0592600
		Os03g0194600
		Os02g0643800
		Os05g0500900
		Os02g0167600
		Os02g0143300
		Os06g0714300
		Os08g0452500
		Os02g0769100
	ABA	Os04g0415200
		Os10g0138100
		Os08g0369800
		Os03g0645900
		Os08g0472000
		Os09g0456200
		Os03g0736700
	BA	Os11g0296900
		Os03g0136200
		Os11g0525200
		Os01g0203000
		Os07g0580500
	Ethylene	Os07g0169600
		Os02g0630300
		Os04g0667200
		Os04g0667400
		Os08g0480200
		Os03g0618300
		Os09g0115500
		Os01g0757200
		Os03g0122300
		Os09g0451400
		Os02g0764700
		Os02g0797100
		Os01g0797600
		Os02g0655200
		Os08g0474000
		Os02g0654700
		Os05g0316800
		Os05g0437100
		Os05g0497300
		Os09g0457900
		Os04g0610400
		Os06g0604000
		Os05g0497200
		Os07g0259100
		Os05g0564700
		Os04g0669200
		Os09g0522000
		Os09g0522100
		Os04g0493100
		Os04g0631600
		Os02g0276900
	Cytokinin	Os01g0775400
		Os06g0572300
		Os01g0940000
		Os06g0654300
	Jasmonate	Os09g0115500
		Os04g0447100
		Os03g0700400
		Os03g0738600
		Os06g0215600
		Os06g0215500
	SA	Os06g0694600
	GA	Os08g0417000
		Os03g0856700
		Os01g0209700
		Os05g0208550
		Os04g0465300
		Os05g0432200
		Os03g0607200
		Os03g0760800

## Sheet: Table S10
Table S10. Hormone-related DEGs (30 vs 60 DAH) of the embryo from "Regultaion overview" of MapMan software.
DEGs	Category	Gene ID
30 vs 60	IAA	Os07g0249900
		Os07g0249800
		Os11g0137000
		Os01g0643300
		Os06g0219400
		Os06g0671150
		Os09g0546200
		Os05g0451900
		Os01g0785400
		Os10g0510500
		Os08g0534950
		Os06g0545900
		Os01g0741900
		Os03g0194900
		Os09g0475500
		Os01g0764800
		Os04g0662400
		Os07g0592600
		Os03g0194600
		Os02g0643800
		Os05g0500900
		Os02g0167600
		Os02g0143300
		Os09g0442900
		Os08g0452500
		Os02g0769100
		Os05g0529000
	ABA	Os04g0415200
		Os03g0791200
		Os10g0138100
		Os07g0281800
		Os07g0164900
		Os12g0617400
		Os08g0369800
		Os03g0645900
		Os08g0472000
		Os09g0456200
		Os01g0713600
		Os03g0736700
		Os04g0527000
		Os03g0187600
	BA	Os11g0296900
		Os03g0136200
		Os11g0525200
		Os01g0203000
		Os07g0580500
	Ethylene	Os07g0169600
		Os06g0255100
		Os02g0630300
		Os10g0558750
		Os04g0667200
		Os11g0186900
		Os06g0176300
		Os09g0115500
		Os01g0757200
		Os03g0122300
		Os09g0451400
		Os02g0771600
		Os06g0177600
		Os03g0727600
		Os02g0764700
		Os02g0797100
		Os10g0450000
		Os01g0797600
		Os02g0655200
		Os08g0474000
		Os02g0654700
		Os05g0316800
		Os05g0437100
		Os05g0497300
		Os01g0868000
		Os09g0457900
		Os04g0610400
		Os03g0310600
		Os06g0604000
		Os05g0497200
		Os09g0300800
		Os07g0259100
		Os05g0564700
		Os04g0669200
		Os09g0572000
		Os09g0522000
		Os09g0522100
		Os04g0565900
		Os04g0493100
		Os02g0276900
		Os01g0511100
		Os05g0355400
	Cytokinin	Os08g0460600
		Os06g0572300
		Os01g0940000
		Os06g0654300
	Jasmonate	Os09g0115500
		Os04g0447100
		Os03g0700400
		Os03g0738600
		Os06g0215900
		Os06g0215600
		Os06g0215500
	SA	None
	GA	Os03g0856700
		Os01g0209700
		Os04g0465300
		Os05g0432200
		Os06g0729400
		Os03g0607200
		Os03g0760800

[truncated: 4 more sheets: Table S11, Table S12, Table S13, Table S14]
