# Supplementary material for: Analysis of the global transcriptome and miRNAome associated with seed dormancy during seed maturation in rice (Oryza sativa L. cv. Nipponbare)
Source: BMC Plant Biol. 2024 Mar 26;24:215. doi: 10.1186/s12870-024-04928-6 (PMC10964676; doi:10.1186/s12870-024-04928-6)
Supplement: Supplementary file 3 — Additional file 3. Dataset S1-S2. [file 12870_2024_4928_MOESM3_ESM.xlsx]

## Sheet: Dataset S1
Dataset S1. List of differentially expressed genes in the embryo and endosperm during rice seed maturation
Gene ID	DESeq2 Differential expression analysis results												UpSet-based categorization
	Embryo:30 vs 45		Embryo:45 vs 60		Embryo:30 vs 60		Endosperm:30 vs 45		Endosperm:45 vs 60		Endosperm:30 vs 60		Embryo:30→45		Embryo:45→60		Embryo:30→60		Endosperm:30→45		Endosperm:45→60		Endosperm:30→60		Upset Category
	Log2FC	p.adj	Log2FC	p.adj	Log2FC	p.adj	Log2FC	p.adj	Log2FC	p.adj	Log2FC	p.adj	Up	Down	Up	Down	Up	Down	Up	Down	Up	Down	Up	Down
Os01g0101300	-	-	-1.78263	0.00147423	-	-	-	-	-	-	-	-	0	0	0	1	0	0	0	0	0	0	0	0	000100000000
Os01g0102000	-	-	-2.25451	4.46515e-15	-1.75296	2.5706e-09	-	-	-	-	-	-	0	0	0	1	0	1	0	0	0	0	0	0	000101000000
Os01g0102400	-	-	-	-	-	-	-	-	-	-	-1.28291	8.16177e-05	0	0	0	0	0	0	0	0	0	0	0	1	000000000001
Os01g0102500	-	-	-1.02482	7.5646e-12	-1.13399	1.27316e-14	-	-	-	-	-	-	0	0	0	1	0	1	0	0	0	0	0	0	000101000000
Os01g0102600	-	-	-	-	-1.39502	5.3422e-05	-	-	-	-	-	-	0	0	0	0	0	1	0	0	0	0	0	0	000001000000
Os01g0102900	-	-	-	-	1.18267	0.000104342	-	-	-	-	-	-	0	0	0	0	1	0	0	0	0	0	0	0	000010000000
Os01g0103000	-	-	-	-	-1.29837	3.33744e-06	-	-	-	-	-	-	0	0	0	0	0	1	0	0	0	0	0	0	000001000000
Os01g0104500	-	-	-	-	-4.68062	0.00500439	-	-	-	-	-1.39213	0.0172474	0	0	0	0	0	1	0	0	0	0	0	1	000001000001
Os01g0104900	-	-	-1.5807	3.55564e-08	-1.57094	3.31519e-08	-	-	-	-	-	-	0	0	0	1	0	1	0	0	0	0	0	0	000101000000
Os01g0108600	-	-	-1.21304	6.48232e-05	-2.13431	1.67196e-14	-	-	-	-	-	-	0	0	0	1	0	1	0	0	0	0	0	0	000101000000
Os01g0108800	-	-	-3.00513	0.0218049	-2.97737	0.0214973	-	-	-	-	-	-	0	0	0	1	0	1	0	0	0	0	0	0	000101000000
Os01g0110400	-	-	-	-	1.22256	4.46892e-23	-	-	-	-	1.39139	0.00417813	0	0	0	0	1	0	0	0	0	0	1	0	000010000010
Os01g0110500	-	-	-	-	-1.0568	0.000461966	-	-	-	-	-	-	0	0	0	0	0	1	0	0	0	0	0	0	000001000000
Os01g0111600	-	-	-1.03522	5.14814e-11	-	-	-	-	-	-	-	-	0	0	0	1	0	0	0	0	0	0	0	0	000100000000
Os01g0112100	-	-	1.06542	3.1855e-05	-	-	-	-	-	-	-	-	0	0	1	0	0	0	0	0	0	0	0	0	001000000000
Os01g0112600	-	-	-2.78418	0.0217931	-4.04168	0.000273507	-	-	-	-	-	-	0	0	0	1	0	1	0	0	0	0	0	0	000101000000
Os01g0113200	-	-	-	-	-1.05956	0.0475705	-	-	-	-	-	-	0	0	0	0	0	1	0	0	0	0	0	0	000001000000
Os01g0115100	-	-	1.43165	0.0153914	-	-	-	-	-	-	-	-	0	0	1	0	0	0	0	0	0	0	0	0	001000000000
Os01g0115300	-	-	-	-	-1.02811	0.000451621	-	-	-	-	-	-	0	0	0	0	0	1	0	0	0	0	0	0	000001000000
Os01g0116400	-	-	2.1382	0.00021664	2.54548	1.80336e-05	-	-	-	-	2.5983	1.80204e-05	0	0	1	0	1	0	0	0	0	0	1	0	001010000010
Os01g0118300	-	-	-	-	-1.93567	0.0225905	-	-	-	-	-	-	0	0	0	0	0	1	0	0	0	0	0	0	000001000000
Os01g0119100	-	-	-1.35427	2.48923e-10	-1.43196	1.10358e-11	-	-	-	-	-	-	0	0	0	1	0	1	0	0	0	0	0	0	000101000000
Os01g0119500	-	-	-1.77908	1.08069e-16	-1.50882	2.95406e-12	-	-	-	-	-	-	0	0	0	1	0	1	0	0	0	0	0	0	000101000000
Os01g0119800	-	-	-1.62026	1.20116e-05	-2.20407	2.83814e-10	-	-	-	-	-	-	0	0	0	1	0	1	0	0	0	0	0	0	000101000000
Os01g0120400	-	-	1.34174	1.45024e-08	1.0236	1.67919e-05	-	-	-	-	-	-	0	0	1	0	1	0	0	0	0	0	0	0	001010000000
Os01g0121000	-	-	-	-	-2.49135	0.0441795	-	-	-	-	-	-	0	0	0	0	0	1	0	0	0	0	0	0	000001000000
Os01g0124000	-	-	1.71119	0.000986618	1.46656	0.00398101	-	-	-	-	-	-	0	0	1	0	1	0	0	0	0	0	0	0	001010000000
Os01g0124200	-	-	-	-	-1.22701	2.37737e-09	-	-	-	-	-	-	0	0	0	0	0	1	0	0	0	0	0	0	000001000000
Os01g0124401	-	-	-1.02995	1.42757e-08	-1.59547	1.01357e-19	-	-	-	-	-	-	0	0	0	1	0	1	0	0	0	0	0	0	000101000000
Os01g0124650	-	-	-	-	-3.38752	0.0394007	-	-	-	-	-	-	0	0	0	0	0	1	0	0	0	0	0	0	000001000000
Os01g0125550	-	-	1.43233	0.0413513	1.94114	0.00621295	-	-	-	-	-	-	0	0	1	0	1	0	0	0	0	0	0	0	001010000000
Os01g0125600	-	-	-1.32312	1.07056e-10	-1.7406	1.16052e-18	-	-	-	-	-7.057	0.000264339	0	0	0	1	0	1	0	0	0	0	0	1	000101000001
Os01g0125800	-	-	1.04664	1.24047e-06	-	-	-	-	-	-	-	-	0	0	1	0	0	0	0	0	0	0	0	0	001000000000
Os01g0127600	-	-	-1.48658	2.93861e-16	-1.34761	1.29098e-13	-	-	-	-	-	-	0	0	0	1	0	1	0	0	0	0	0	0	000101000000
Os01g0127700	-	-	-2.28133	1.50116e-16	-2.80757	1.11861e-25	-	-	-	-	-	-	0	0	0	1	0	1	0	0	0	0	0	0	000101000000
Os01g0128200	-	-	1.02354	0.0358434	1.12751	0.0182	-	-	-	-	-	-	0	0	1	0	1	0	0	0	0	0	0	0	001010000000
Os01g0128250	-	-	1.21267	0.000234622	1.50207	3.76234e-06	-	-	-	-	-	-	0	0	1	0	1	0	0	0	0	0	0	0	001010000000
Os01g0128300	-	-	-1.80874	3.30891e-14	-	-	-	-	-	-	-	-	0	0	0	1	0	0	0	0	0	0	0	0	000100000000
Os01g0130200	-	-	-1.57423	9.66606e-06	-1.10889	0.00274907	-	-	-	-	-	-	0	0	0	1	0	1	0	0	0	0	0	0	000101000000
Os01g0130400	-	-	-2.51143	0.000142054	-2.13385	0.00148788	-	-	-	-	-	-	0	0	0	1	0	1	0	0	0	0	0	0	000101000000
Os01g0131300	-	-	-	-	-1.17683	2.28359e-10	-	-	-	-	-	-	0	0	0	0	0	1	0	0	0	0	0	0	000001000000
Os01g0133200	-	-	-2.03479	0.025734	-	-	-	-	-	-	-	-	0	0	0	1	0	0	0	0	0	0	0	0	000100000000
Os01g0133400	-	-	-	-	-	-	-	-	-	-	-1.08877	0.00550948	0	0	0	0	0	0	0	0	0	0	0	1	000000000001
Os01g0134500	-	-	-	-	-	-	-	-	-	-	-1.82825	0.00900405	0	0	0	0	0	0	0	0	0	0	0	1	000000000001
Os01g0134700	-	-	-	-	-4.40144	0.0188086	-	-	-	-	-	-	0	0	0	0	0	1	0	0	0	0	0	0	000001000000
Os01g0135700	-	-	-2.29105	1.52425e-36	-2.40679	1.62849e-40	-	-	-	-	-	-	0	0	0	1	0	1	0	0	0	0	0	0	000101000000
Os01g0135800	-	-	-	-	1.22191	2.1879e-05	-	-	-	-	-	-	0	0	0	0	1	0	0	0	0	0	0	0	000010000000
Os01g0136200	-	-	-1.23862	0.000718527	-	-	-	-	-	-	-	-	0	0	0	1	0	0	0	0	0	0	0	0	000100000000
Os01g0136600	-	-	-1.90636	0.000247703	-2.27443	5.0681e-06	-	-	-	-	-	-	0	0	0	1	0	1	0	0	0	0	0	0	000101000000
Os01g0138500	1.22064	0.00288638	-2.90334	1.36821e-14	-1.6827	3.12347e-05	-	-	-	-	-	-	1	0	0	1	0	1	0	0	0	0	0	0	100101000000
Os01g0139000	-	-	1.73166	0.0129894	1.83973	0.0074711	-	-	-	-	-	-	0	0	1	0	1	0	0	0	0	0	0	0	001010000000
Os01g0139900	1.31048	2.18238e-07	-2.74876	6.7653e-26	-1.43828	3.92166e-07	-	-	-	-	-	-	1	0	0	1	0	1	0	0	0	0	0	0	100101000000
Os01g0140100	-	-	-3.9554	2.06672e-06	-4.2836	1.535e-07	-	-	-	-	-	-	0	0	0	1	0	1	0	0	0	0	0	0	000101000000
Os01g0140400	-	-	-1.0175	0.0460626	-	-	-	-	-	-	-	-	0	0	0	1	0	0	0	0	0	0	0	0	000100000000
Os01g0142500	-	-	1.03546	4.19005e-07	1.27845	2.40829e-10	-	-	1.26598	0.0180219	1.63043	7.82242e-05	0	0	1	0	1	0	0	0	1	0	1	0	001010001010
Os01g0142600	-	-	-	-	3.93038	0.0363358	-	-	-	-	-	-	0	0	0	0	1	0	0	0	0	0	0	0	000010000000
Os01g0144600	-	-	1.32377	3.90288e-15	1.00139	3.64088e-09	-	-	-	-	-	-	0	0	1	0	1	0	0	0	0	0	0	0	001010000000
Os01g0147200	-	-	1.19032	1.81598e-18	1.27622	2.83927e-21	-	-	-	-	-	-	0	0	1	0	1	0	0	0	0	0	0	0	001010000000
Os01g0147600	-	-	2.88224	0.045394	-	-	-	-	-	-	-	-	0	0	1	0	0	0	0	0	0	0	0	0	001000000000
Os01g0149400	-	-	-1.82973	3.40847e-06	-1.20144	0.00396464	-	-	-	-	-	-	0	0	0	1	0	1	0	0	0	0	0	0	000101000000
Os01g0149700	-	-	1.54609	0.0480809	-	-	-	-	-	-	-	-	0	0	1	0	0	0	0	0	0	0	0	0	001000000000
Os01g0149800	-	-	1.18224	3.9834e-19	1.2279	8.39716e-21	-	-	-	-	-	-	0	0	1	0	1	0	0	0	0	0	0	0	001010000000
Os01g0149900	-	-	1.36973	0.0034661	-	-	-	-	-	-	2.54618	0.0266456	0	0	1	0	0	0	0	0	0	0	1	0	001000000010
Os01g0150200	-	-	-	-	-	-	-	-	-	-	-1.01813	0.0461082	0	0	0	0	0	0	0	0	0	0	0	1	000000000001
Os01g0151600	-	-	-	-	-	-	-	-	-	-	1.32994	0.000491414	0	0	0	0	0	0	0	0	0	0	1	0	000000000010
Os01g0152687	-	-	-	-	2.75656	0.0127432	-	-	-	-	-	-	0	0	0	0	1	0	0	0	0	0	0	0	000010000000
Os01g0152800	-	-	2.00698	0.0021233	1.49618	0.0177335	-	-	-	-	3.13474	0.0350635	0	0	1	0	1	0	0	0	0	0	1	0	001010000010
Os01g0152951	-	-	4.9666	0.00198958	3.11315	0.010455	-	-	-	-	-	-	0	0	1	0	1	0	0	0	0	0	0	0	001010000000
Os01g0154000	-	-	-1.79424	0.00230473	-1.68472	0.00421001	-	-	-	-	-	-	0	0	0	1	0	1	0	0	0	0	0	0	000101000000
Os01g0155200	-	-	1.34937	1.8908e-11	1.20488	1.2972e-09	-	-	-	-	-	-	0	0	1	0	1	0	0	0	0	0	0	0	001010000000
Os01g0158100	-	-	-4.20934	0.0222334	-4.32717	0.0163556	-	-	-	-	-	-	0	0	0	1	0	1	0	0	0	0	0	0	000101000000
Os01g0158200	-	-	-1.92983	2.26861e-06	-1.31625	0.00220554	-	-	-	-	-	-	0	0	0	1	0	1	0	0	0	0	0	0	000101000000
Os01g0159600	-	-	-	-	-	-	-	-	1.46046	1.32331e-06	1.73217	2.77788e-10	0	0	0	0	0	0	0	0	1	0	1	0	000000001010
Os01g0160800	-	-	1.48165	0.0198278	2.53554	0.00020909	-	-	-	-	2.32684	0.00255921	0	0	1	0	1	0	0	0	0	0	1	0	001010000010
Os01g0162800	-	-	-	-	-5.1118	0.00442821	-	-	-	-	-	-	0	0	0	0	0	1	0	0	0	0	0	0	000001000000
Os01g0167400	-	-	-	-	1.72375	1.89387e-05	-	-	-	-	-	-	0	0	0	0	1	0	0	0	0	0	0	0	000010000000
Os01g0167500	-	-	-	-	-	-	-	-	-	-	1.11918	0.00203365	0	0	0	0	0	0	0	0	0	0	1	0	000000000010
Os01g0167600	-	-	-	-	-2.06818	0.0479705	-	-	-	-	-	-	0	0	0	0	0	1	0	0	0	0	0	0	000001000000
Os01g0168100	-	-	-	-	1.01605	1.69545e-18	-	-	-	-	-	-	0	0	0	0	1	0	0	0	0	0	0	0	000010000000
Os01g0168200	-	-	-	-	1.03868	0.00637487	-	-	-	-	-	-	0	0	0	0	1	0	0	0	0	0	0	0	000010000000
Os01g0168400	-	-	1.17188	8.42377e-07	1.18898	4.19501e-07	-	-	-	-	-	-	0	0	1	0	1	0	0	0	0	0	0	0	001010000000
Os01g0170051	-	-	-2.26255	4.5679e-08	-1.45617	0.000675033	-	-	-	-	-	-	0	0	0	1	0	1	0	0	0	0	0	0	000101000000
Os01g0170300	-	-	-2.21504	1.1561e-08	-2.11257	4.88254e-08	-	-	-	-	-	-	0	0	0	1	0	1	0	0	0	0	0	0	000101000000
Os01g0170500	-	-	-1.62256	0.00200727	-2.04305	4.04562e-05	-	-	-	-	-	-	0	0	0	1	0	1	0	0	0	0	0	0	000101000000
Os01g0171000	-	-	-	-	-1.21547	0.000416142	-	-	-	-	-	-	0	0	0	0	0	1	0	0	0	0	0	0	000001000000
Os01g0172300	-	-	-	-	-	-	-	-	-	-	-1.06574	0.046107	0	0	0	0	0	0	0	0	0	0	0	1	000000000001
Os01g0175600	-	-	-1.18989	0.00554629	-2.02168	1.73332e-07	-	-	-	-	-	-	0	0	0	1	0	1	0	0	0	0	0	0	000101000000
Os01g0177100	-	-	-2.81926	3.72447e-08	-2.7905	4.08053e-08	-	-	-	-	-	-	0	0	0	1	0	1	0	0	0	0	0	0	000101000000
Os01g0178000	-	-	-	-	1.00152	8.22133e-11	-	-	-	-	-	-	0	0	0	0	1	0	0	0	0	0	0	0	000010000000
Os01g0178100	-	-	-	-	1.13003	2.08191e-12	-	-	-	-	-	-	0	0	0	0	1	0	0	0	0	0	0	0	000010000000
Os01g0178400	-	-	-1.18421	1.49525e-05	-1.66226	1.2055e-10	-	-	-	-	-	-	0	0	0	1	0	1	0	0	0	0	0	0	000101000000
Os01g0178700	-	-	-	-	1.42239	0.022512	-	-	-	-	-	-	0	0	0	0	1	0	0	0	0	0	0	0	000010000000
Os01g0179800	-	-	-1.4934	0.00469585	-1.2883	0.0161563	-	-	-	-	-	-	0	0	0	1	0	1	0	0	0	0	0	0	000101000000
Os01g0180000	-	-	-1.8404	2.44523e-14	-2.19321	1.53476e-20	-	-	-	-	-	-	0	0	0	1	0	1	0	0	0	0	0	0	000101000000
Os01g0180300	-	-	1.48187	2.95387e-07	1.58561	3.28047e-08	-	-	-	-	-	-	0	0	1	0	1	0	0	0	0	0	0	0	001010000000
Os01g0180400	-	-	-	-	-1.55917	2.0753e-05	-	-	-	-	-	-	0	0	0	0	0	1	0	0	0	0	0	0	000001000000
Os01g0180700	-	-	1.03082	1.94012e-05	1.05519	9.38466e-06	-	-	-	-	-	-	0	0	1	0	1	0	0	0	0	0	0	0	001010000000
Os01g0180900	-	-	-	-	-2.24298	0.0303718	-	-	-	-	-2.23595	0.000619796	0	0	0	0	0	1	0	0	0	0	0	1	000001000001
Os01g0181166	-	-	-1.60364	0.00423652	-1.31801	0.0216159	-	-	-	-	-	-	0	0	0	1	0	1	0	0	0	0	0	0	000101000000
Os01g0182400	-	-	1.44215	2.30882e-10	2.01283	5.79895e-18	-	-	-	-	-	-	0	0	1	0	1	0	0	0	0	0	0	0	001010000000
Os01g0182500	-	-	-	-	1.04207	1.52642e-14	-	-	-	-	-	-	0	0	0	0	1	0	0	0	0	0	0	0	000010000000
Os01g0182600	-	-	-1.59936	3.25266e-53	-1.328	1.10253e-36	-	-	-1.44222	0.0201076	-	-	0	0	0	1	0	1	0	0	0	1	0	0	000101000100
Os01g0182832	-	-	-	-	1.13292	0.00208155	-	-	-	-	-	-	0	0	0	0	1	0	0	0	0	0	0	0	000010000000
Os01g0183800	-	-	-	-	-	-	-	-	-	-	1.22996	0.0479735	0	0	0	0	0	0	0	0	0	0	1	0	000000000010
Os01g0185400	-	-	-	-	-	-	-	-	-	-	1.04112	0.0119764	0	0	0	0	0	0	0	0	0	0	1	0	000000000010
Os01g0186900	-	-	-9.91238	4.04639e-15	-10.5714	2.72648e-17	-	-	-	-	-	-	0	0	0	1	0	1	0	0	0	0	0	0	000101000000
Os01g0188400	-	-	-	-	-1.32217	3.68768e-20	-	-	-	-	-	-	0	0	0	0	0	1	0	0	0	0	0	0	000001000000
Os01g0190000	-	-	-2.25295	0.0192475	-	-	-	-	-	-	-	-	0	0	0	1	0	0	0	0	0	0	0	0	000100000000
Os01g0191200	-	-	-	-	2.94527	0.0021315	-	-	-	-	-	-	0	0	0	0	1	0	0	0	0	0	0	0	000010000000
Os01g0191900	-	-	1.01938	0.000176397	1.73912	1.62244e-10	-	-	-	-	-	-	0	0	1	0	1	0	0	0	0	0	0	0	001010000000
Os01g0192300	1.20681	1.12607e-05	-	-	1.93644	8.37844e-17	-	-	-	-	-	-	1	0	0	0	1	0	0	0	0	0	0	0	100010000000
Os01g0194000	-	-	-1.62441	0.00264269	-2.18142	1.68009e-05	-1.33912	0.00523854	-	-	-1.14299	0.00730963	0	0	0	1	0	1	0	1	0	0	0	1	000101010001
Os01g0195300	-	-	-4.12075	1.67197e-09	-4.44631	3.5065e-11	-	-	-	-	-	-	0	0	0	1	0	1	0	0	0	0	0	0	000101000000
Os01g0196500	-	-	-1.31147	4.65512e-07	-	-	-	-	-	-	-	-	0	0	0	1	0	0	0	0	0	0	0	0	000100000000
Os01g0196600	-	-	-1.31397	0.00030586	-1.59743	5.07472e-06	-	-	-	-	-	-	0	0	0	1	0	1	0	0	0	0	0	0	000101000000
Os01g0197450	-	-	-	-	1.62097	0.0274587	-	-	-	-	-	-	0	0	0	0	1	0	0	0	0	0	0	0	000010000000
Os01g0198000	-	-	-1.39461	2.9306e-11	-1.07346	5.56026e-07	-	-	-	-	-	-	0	0	0	1	0	1	0	0	0	0	0	0	000101000000
Os01g0198100	-	-	-2.01258	0.000250906	-	-	-	-	-	-	-	-	0	0	0	1	0	0	0	0	0	0	0	0	000100000000
Os01g0200500	-	-	-	-	1.00091	1.5014e-07	-	-	-	-	-	-	0	0	0	0	1	0	0	0	0	0	0	0	000010000000
Os01g0200600	-	-	-2.224	0.000281255	-3.31775	4.90037e-09	-	-	-	-	-	-	0	0	0	1	0	1	0	0	0	0	0	0	000101000000
Os01g0201600	-	-	-1.47923	0.0471199	-1.49972	0.0403426	-	-	-	-	-	-	0	0	0	1	0	1	0	0	0	0	0	0	000101000000
Os01g0202601	-	-	1.43281	2.21243e-05	1.05727	0.00179158	-	-	-	-	-	-	0	0	1	0	1	0	0	0	0	0	0	0	001010000000
Os01g0203000	-	-	-1.73933	2.11772e-27	-1.87787	3.16738e-32	-	-	-	-	-	-	0	0	0	1	0	1	0	0	0	0	0	0	000101000000
Os01g0205900	-	-	-5.86676	0.000113807	-6.16909	3.60834e-05	-	-	-	-	-	-	0	0	0	1	0	1	0	0	0	0	0	0	000101000000
Os01g0207200	-	-	-1.62584	0.000223543	-1.29506	0.00424014	-	-	-	-	-	-	0	0	0	1	0	1	0	0	0	0	0	0	000101000000
Os01g0209000	-	-	-	-	-	-	-	-	-	-	1.12001	0.0449101	0	0	0	0	0	0	0	0	0	0	1	0	000000000010
Os01g0209500	-	-	1.1524	0.0180153	1.83543	0.000128281	-	-	-	-	-	-	0	0	1	0	1	0	0	0	0	0	0	0	001010000000
Os01g0209700	-	-	-2.29941	0.00434408	-3.0064	7.03075e-05	-	-	-	-	-	-	0	0	0	1	0	1	0	0	0	0	0	0	000101000000
Os01g0210550	-	-	-	-	1.11009	9.13373e-06	-	-	-	-	-	-	0	0	0	0	1	0	0	0	0	0	0	0	000010000000
Os01g0211200	-	-	-2.88359	0.000289929	-2.73554	0.000576246	-	-	-	-	-	-	0	0	0	1	0	1	0	0	0	0	0	0	000101000000
Os01g0211600	-	-	-3.99054	1.65707e-06	-3.96276	1.6191e-06	-	-	-	-	-	-	0	0	0	1	0	1	0	0	0	0	0	0	000101000000
Os01g0212700	-	-	-1.04734	6.32307e-07	-1.38175	6.81506e-12	-	-	-	-	-	-	0	0	0	1	0	1	0	0	0	0	0	0	000101000000
Os01g0214200	-	-	-	-	-	-	-	-	-	-	-1.17928	0.0028853	0	0	0	0	0	0	0	0	0	0	0	1	000000000001
Os01g0214600	-	-	-2.94342	1.56245e-08	-2.0636	0.000162959	-	-	-	-	-	-	0	0	0	1	0	1	0	0	0	0	0	0	000101000000
Os01g0214800	-	-	1.34818	0.0455683	-	-	-	-	-	-	-	-	0	0	1	0	0	0	0	0	0	0	0	0	001000000000
Os01g0215700	-	-	-1.73731	0.000133874	-1.62849	0.000343562	-	-	-	-	-	-	0	0	0	1	0	1	0	0	0	0	0	0	000101000000
Os01g0217500	-	-	-	-	1.24482	0.0160398	-	-	-	-	-	-	0	0	0	0	1	0	0	0	0	0	0	0	000010000000
Os01g0219000	-	-	-1.1675	0.0235485	-1.32603	0.0074802	-	-	-	-	-	-	0	0	0	1	0	1	0	0	0	0	0	0	000101000000
Os01g0219300	1.5692	0.00152025	-	-	1.50216	0.000308026	-	-	-	-	-	-	1	0	0	0	1	0	0	0	0	0	0	0	100010000000
Os01g0220200	-	-	-	-	1.00939	4.28196e-08	-	-	-	-	-	-	0	0	0	0	1	0	0	0	0	0	0	0	000010000000
Os01g0221000	-	-	-	-	-1.33779	0.00889652	-	-	-	-	-	-	0	0	0	0	0	1	0	0	0	0	0	0	000001000000
Os01g0222001	-	-	-	-	-1.63662	4.14174e-05	-	-	-	-	-	-	0	0	0	0	0	1	0	0	0	0	0	0	000001000000
Os01g0222500	1.32642	0.0334863	-	-	1.23649	0.00999683	-	-	-	-	-	-	1	0	0	0	1	0	0	0	0	0	0	0	100010000000
Os01g0223600	-	-	-1.35737	4.44829e-05	-1.46311	6.86018e-06	-	-	-	-	-	-	0	0	0	1	0	1	0	0	0	0	0	0	000101000000
Os01g0224100	-	-	-1.89031	3.61015e-14	-1.96446	1.73914e-15	-	-	-	-	-	-	0	0	0	1	0	1	0	0	0	0	0	0	000101000000
Os01g0225400	-	-	-1.40316	3.4584e-06	-	-	-	-	-	-	-	-	0	0	0	1	0	0	0	0	0	0	0	0	000100000000
Os01g0226200	-	-	-2.27323	2.90824e-07	-1.95515	1.30172e-05	-	-	-	-	-	-	0	0	0	1	0	1	0	0	0	0	0	0	000101000000
Os01g0226300	-	-	-1.25257	0.000102524	-	-	-	-	-	-	-	-	0	0	0	1	0	0	0	0	0	0	0	0	000100000000
Os01g0226500	-	-	-	-	-	-	-	-	-	-	1.09098	0.0248189	0	0	0	0	0	0	0	0	0	0	1	0	000000000010
Os01g0228800	-	-	-	-	1.56618	4.78169e-26	-	-	-	-	-	-	0	0	0	0	1	0	0	0	0	0	0	0	000010000000
Os01g0229500	-	-	-1.47898	0.0450154	-1.5256	0.0345147	-	-	-	-	-	-	0	0	0	1	0	1	0	0	0	0	0	0	000101000000
Os01g0233100	-	-	-1.75799	0.0150591	-	-	-	-	-	-	-	-	0	0	0	1	0	0	0	0	0	0	0	0	000100000000
Os01g0233400	-	-	-	-	1.36955	0.0440292	-	-	-	-	-	-	0	0	0	0	1	0	0	0	0	0	0	0	000010000000
Os01g0233500	-	-	-1.3624	0.0280161	-	-	-	-	-	-	-	-	0	0	0	1	0	0	0	0	0	0	0	0	000100000000
Os01g0233900	-	-	-	-	1.01027	7.59323e-12	-	-	-	-	-	-	0	0	0	0	1	0	0	0	0	0	0	0	000010000000
Os01g0234850	-	-	-	-	-	-	-1.14481	0.0183369	-	-	-1.70476	3.84771e-06	0	0	0	0	0	0	0	1	0	0	0	1	000000010001
Os01g0235100	-	-	-	-	1.24372	0.00439102	-	-	-	-	-	-	0	0	0	0	1	0	0	0	0	0	0	0	000010000000
Os01g0235350	-	-	-	-	1.45811	8.16865e-09	-	-	-	-	-	-	0	0	0	0	1	0	0	0	0	0	0	0	000010000000
Os01g0236300	-	-	-	-	-	-	-	-	-	-	-2.21972	0.000491763	0	0	0	0	0	0	0	0	0	0	0	1	000000000001
Os01g0238500	-	-	-	-	-	-	-	-	-	-	-2.75417	0.019714	0	0	0	0	0	0	0	0	0	0	0	1	000000000001
Os01g0239000	-	-	-	-	-1.52901	0.000582877	-	-	-	-	-	-	0	0	0	0	0	1	0	0	0	0	0	0	000001000000
Os01g0239700	-	-	-1.21967	6.0106e-07	-1.4246	2.00514e-09	-	-	-	-	-	-	0	0	0	1	0	1	0	0	0	0	0	0	000101000000
Os01g0242600	-	-	1.24239	9.32096e-12	1.58837	2.9593e-18	-	-	-	-	-	-	0	0	1	0	1	0	0	0	0	0	0	0	001010000000
Os01g0243800	-	-	-	-	-1.23816	0.01119	-	-	-	-	-	-	0	0	0	0	0	1	0	0	0	0	0	0	000001000000
Os01g0246700	-	-	-	-	-	-	-	-	-	-	2.00288	0.0063882	0	0	0	0	0	0	0	0	0	0	1	0	000000000010
Os01g0247500	-	-	-1.11621	0.0408682	-	-	-	-	-	-	-	-	0	0	0	1	0	0	0	0	0	0	0	0	000100000000
Os01g0248500	-	-	-	-	2.05653	0.000667748	-	-	-	-	2.27368	0.0423761	0	0	0	0	1	0	0	0	0	0	1	0	000010000010
Os01g0251400	-	-	-1.63461	0.000124106	-2.31746	6.45496e-09	-	-	-	-	-	-	0	0	0	1	0	1	0	0	0	0	0	0	000101000000
Os01g0254100	-	-	-	-	-1.09028	5.97468e-14	-	-	-	-	-	-	0	0	0	0	0	1	0	0	0	0	0	0	000001000000
Os01g0256500	-	-	-	-	-1.18498	5.18813e-10	-	-	-	-	-	-	0	0	0	0	0	1	0	0	0	0	0	0	000001000000
Os01g0256800	-	-	-	-	-1.71556	0.00542991	-	-	-	-	-	-	0	0	0	0	0	1	0	0	0	0	0	0	000001000000
Os01g0257900	-1.88135	0.00488295	-	-	-2.17167	9.82368e-05	-	-	-	-	-	-	0	1	0	0	0	1	0	0	0	0	0	0	010001000000
Os01g0258100	-	-	-	-	-1.09388	1.43384e-07	-	-	-	-	-	-	0	0	0	0	0	1	0	0	0	0	0	0	000001000000
Os01g0259933	-	-	-	-	-1.46377	0.000405476	-	-	-	-	-	-	0	0	0	0	0	1	0	0	0	0	0	0	000001000000
Os01g0260800	-	-	-1.10196	0.0256078	-1.22103	0.0104365	-	-	-	-	-	-	0	0	0	1	0	1	0	0	0	0	0	0	000101000000
Os01g0261200	-	-	-1.05548	2.25977e-14	-1.31331	2.44711e-22	-	-	-	-	-1.41838	3.9379e-06	0	0	0	1	0	1	0	0	0	0	0	1	000101000001
Os01g0262500	-	-	-4.179	0.00913248	-4.52833	0.00360905	-	-	-	-	-	-	0	0	0	1	0	1	0	0	0	0	0	0	000101000000
Os01g0263300	-	-	-	-	-1.74795	0.0158632	-	-	-	-	-	-	0	0	0	0	0	1	0	0	0	0	0	0	000001000000
Os01g0264000	-	-	1.53675	0.0340039	-	-	-	-	-	-	-	-	0	0	1	0	0	0	0	0	0	0	0	0	001000000000
Os01g0266400	-	-	-	-	-1.34301	0.00540854	-	-	-	-	-	-	0	0	0	0	0	1	0	0	0	0	0	0	000001000000
Os01g0268000	-	-	1.47786	4.57738e-12	2.23353	2.48766e-24	-	-	-	-	4.80392	0.0155349	0	0	1	0	1	0	0	0	0	0	1	0	001010000010
Os01g0270300	-	-	-2.93382	4.60171e-30	-2.91674	6.32944e-30	-	-	-	-	-	-	0	0	0	1	0	1	0	0	0	0	0	0	000101000000
Os01g0272600	-	-	1.17884	0.000363591	-	-	-	-	-	-	-	-	0	0	1	0	0	0	0	0	0	0	0	0	001000000000
Os01g0273100	-	-	-3.57965	0.0288499	-	-	-	-	-	-	-	-	0	0	0	1	0	0	0	0	0	0	0	0	000100000000
Os01g0273150	-	-	-2.07995	0.0470208	-	-	-	-	-	-	-	-	0	0	0	1	0	0	0	0	0	0	0	0	000100000000
Os01g0275900	-	-	-2.46347	0.00712609	-	-	-	-	-	-	-	-	0	0	0	1	0	0	0	0	0	0	0	0	000100000000
Os01g0276066	-	-	1.1562	0.00487354	1.26799	0.00167973	-	-	-	-	-	-	0	0	1	0	1	0	0	0	0	0	0	0	001010000000
Os01g0276100	-	-	-	-	-	-	-	-	-	-	1.11299	0.00286264	0	0	0	0	0	0	0	0	0	0	1	0	000000000010
Os01g0276400	-	-	-1.57787	2.95382e-06	-1.87099	9.89572e-09	-	-	-	-	-	-	0	0	0	1	0	1	0	0	0	0	0	0	000101000000
Os01g0278000	-	-	-4.32519	4.2886e-53	-4.5019	8.05967e-58	-	-	-	-	-	-	0	0	0	1	0	1	0	0	0	0	0	0	000101000000
Os01g0279200	-	-	-	-	1.14308	2.42415e-24	-	-	-	-	-	-	0	0	0	0	1	0	0	0	0	0	0	0	000010000000
Os01g0281100	-	-	-2.3588	4.44489e-09	-1.85429	6.95025e-06	-	-	-	-	-	-	0	0	0	1	0	1	0	0	0	0	0	0	000101000000
Os01g0281600	-	-	-2.8596	0.0011004	-3.09657	0.000284979	-	-	-	-	-	-	0	0	0	1	0	1	0	0	0	0	0	0	000101000000
Os01g0282800	-	-	-	-	-1.02478	2.58801e-06	-	-	-	-	-	-	0	0	0	0	0	1	0	0	0	0	0	0	000001000000
Os01g0284500	-	-	-1.7743	7.74917e-23	-1.80682	5.96638e-24	-	-	-	-	-	-	0	0	0	1	0	1	0	0	0	0	0	0	000101000000
Os01g0285300	-	-	-3.86901	0.0330909	-	-	-	-	-	-	-	-	0	0	0	1	0	0	0	0	0	0	0	0	000100000000
Os01g0287600	-	-	-4.75013	0.00270713	-4.18966	0.00903078	-	-	-	-	-	-	0	0	0	1	0	1	0	0	0	0	0	0	000101000000
Os01g0287700	-	-	-1.91918	0.00068934	-1.60884	0.00530828	-	-	-	-	-	-	0	0	0	1	0	1	0	0	0	0	0	0	000101000000
Os01g0290700	-	-	-	-	-1.20465	0.001872	-	-	-	-	-	-	0	0	0	0	0	1	0	0	0	0	0	0	000001000000
Os01g0290800	-	-	-1.3809	2.34028e-07	-1.49977	1.03396e-08	-	-	-	-	-2.09788	0.0434951	0	0	0	1	0	1	0	0	0	0	0	1	000101000001
Os01g0292200	-	-	-2.34135	0.000612169	-2.52389	0.000152202	-	-	-	-	-	-	0	0	0	1	0	1	0	0	0	0	0	0	000101000000
Os01g0293000	-	-	-	-	-	-	-	-	-	-	1.92908	0.00110846	0	0	0	0	0	0	0	0	0	0	1	0	000000000010
Os01g0295700	-	-	-1.59088	2.8937e-17	-1.19189	4.35363e-10	-	-	-	-	-	-	0	0	0	1	0	1	0	0	0	0	0	0	000101000000
Os01g0298301	-	-	-	-	-3.06149	0.0137685	-	-	-	-	-	-	0	0	0	0	0	1	0	0	0	0	0	0	000001000000
Os01g0302250	-	-	1.19516	0.0219932	1.28182	0.0123457	-	-	-	-	-	-	0	0	1	0	1	0	0	0	0	0	0	0	001010000000
Os01g0303000	-	-	1.91727	0.0359556	4.44647	0.00102409	-	-	-	-	-	-	0	0	1	0	1	0	0	0	0	0	0	0	001010000000
Os01g0303100	-	-	-	-	3.29545	0.0117538	-	-	-	-	-	-	0	0	0	0	1	0	0	0	0	0	0	0	000010000000
Os01g0303600	-	-	-1.01902	2.44933e-07	-	-	-	-	-	-	-	-	0	0	0	1	0	0	0	0	0	0	0	0	000100000000
Os01g0303800	1.05993	0.0119637	-	-	-	-	-	-	-	-	-	-	1	0	0	0	0	0	0	0	0	0	0	0	100000000000
Os01g0304300	-	-	-1.02751	3.27649e-05	-1.19527	6.02452e-07	-	-	-	-	-	-	0	0	0	1	0	1	0	0	0	0	0	0	000101000000
Os01g0304400	-	-	-4.81274	0.00496407	-4.30646	0.0133103	-	-	-	-	-	-	0	0	0	1	0	1	0	0	0	0	0	0	000101000000
Os01g0304500	-	-	-1.66547	0.00694099	-1.80434	0.00260785	-	-	-	-	-	-	0	0	0	1	0	1	0	0	0	0	0	0	000101000000
Os01g0305200	-	-	-1.1877	0.0140177	-1.80576	4.39893e-05	-	-	-	-	-	-	0	0	0	1	0	1	0	0	0	0	0	0	000101000000
Os01g0305900	-	-	-2.22889	0.00503903	-1.70546	0.0395236	-	-	-	-	-	-	0	0	0	1	0	1	0	0	0	0	0	0	000101000000
Os01g0306400	-	-	-	-	-	-	-	-	-	-	1.43518	0.000925202	0	0	0	0	0	0	0	0	0	0	1	0	000000000010
Os01g0308600	-	-	-	-	-	-	-	-	-1.75521	0.00640369	-1.49351	0.00876396	0	0	0	0	0	0	0	0	0	1	0	1	000000000101
Os01g0309100	-	-	-2.95881	1.10069e-22	-2.64133	3.58899e-18	-	-	-	-	-	-	0	0	0	1	0	1	0	0	0	0	0	0	000101000000
Os01g0311300	-	-	-2.29021	0.0352551	-2.44674	0.0204383	-	-	-	-	-	-	0	0	0	1	0	1	0	0	0	0	0	0	000101000000
Os01g0312500	-	-	-4.55399	7.08984e-06	-5.05157	3.41522e-07	-	-	-	-	-	-	0	0	0	1	0	1	0	0	0	0	0	0	000101000000
Os01g0313300	-	-	-3.66101	7.01196e-52	-4.57512	6.56534e-83	-	-	-	-	-	-	0	0	0	1	0	1	0	0	0	0	0	0	000101000000
Os01g0314800	-	-	-2.23271	0.000847237	-2.60783	5.11825e-05	-	-	-	-	-	-	0	0	0	1	0	1	0	0	0	0	0	0	000101000000
Os01g0315800	-	-	1.59645	1.47453e-16	1.36809	1.08699e-12	-	-	-	-	-	-	0	0	1	0	1	0	0	0	0	0	0	0	001010000000
Os01g0316900	-	-	1.2076	5.43661e-09	1.21625	2.96997e-09	-	-	-	-	-	-	0	0	1	0	1	0	0	0	0	0	0	0	001010000000
Os01g0317800	-	-	-2.90507	5.76705e-11	-3.42693	1.62501e-15	-	-	-	-	-	-	0	0	0	1	0	1	0	0	0	0	0	0	000101000000
Os01g0320700	-	-	-1.96037	0.0137079	-2.68456	0.000257987	-	-	-	-	-	-	0	0	0	1	0	1	0	0	0	0	0	0	000101000000
Os01g0321300	-	-	-	-	1.05923	3.40956e-08	-	-	-	-	-	-	0	0	0	0	1	0	0	0	0	0	0	0	000010000000
Os01g0321800	-	-	1.12514	5.82699e-07	1.16813	1.53016e-07	-	-	-	-	-	-	0	0	1	0	1	0	0	0	0	0	0	0	001010000000
Os01g0323000	-	-	-	-	-1.15479	0.0450237	-	-	-	-	-	-	0	0	0	0	0	1	0	0	0	0	0	0	000001000000
Os01g0323500	-	-	-1.12029	0.00213993	-	-	-	-	-	-	-	-	0	0	0	1	0	0	0	0	0	0	0	0	000100000000
Os01g0324400	-	-	-	-	-1.2204	2.70012e-10	-	-	-	-	-	-	0	0	0	0	0	1	0	0	0	0	0	0	000001000000
Os01g0326000	-	-	-2.75301	2.64242e-09	-2.62371	1.29653e-08	-	-	-	-	-	-	0	0	0	1	0	1	0	0	0	0	0	0	000101000000
Os01g0327000	-	-	-	-	-4.64878	0.0153632	-	-	-	-	-	-	0	0	0	0	0	1	0	0	0	0	0	0	000001000000
Os01g0327400	-	-	-1.75977	0.00324534	-1.52099	0.0122411	-	-	-	-	-	-	0	0	0	1	0	1	0	0	0	0	0	0	000101000000
Os01g0327500	-	-	-1.24207	1.585e-07	-	-	-	-	-	-	-	-	0	0	0	1	0	0	0	0	0	0	0	0	000100000000
Os01g0328400	-	-	-1.36405	2.18872e-11	-1.16151	1.37923e-08	-	-	-	-	-	-	0	0	0	1	0	1	0	0	0	0	0	0	000101000000
Os01g0328500	-	-	1.24654	2.68279e-09	1.24736	1.69331e-09	-	-	-	-	-	-	0	0	1	0	1	0	0	0	0	0	0	0	001010000000
Os01g0328600	-	-	-	-	1.12629	5.94542e-09	-	-	-	-	-	-	0	0	0	0	1	0	0	0	0	0	0	0	000010000000
Os01g0329400	-	-	-	-	-	-	-	-	-	-	1.40605	0.00240676	0	0	0	0	0	0	0	0	0	0	1	0	000000000010
Os01g0329800	-	-	-	-	1.1704	2.55174e-12	-	-	-	-	-	-	0	0	0	0	1	0	0	0	0	0	0	0	000010000000
Os01g0329900	-	-	-	-	-3.36018	0.0289009	-	-	-	-	-	-	0	0	0	0	0	1	0	0	0	0	0	0	000001000000
Os01g0337500	-	-	1.43629	0.00606959	2.65992	3.72607e-06	-	-	-	-	-	-	0	0	1	0	1	0	0	0	0	0	0	0	001010000000
Os01g0337900	-	-	1.12118	4.20263e-18	1.02816	1.44022e-15	-	-	-	-	1.73538	1.02428e-08	0	0	1	0	1	0	0	0	0	0	1	0	001010000010
Os01g0338600	-	-	-1.08325	0.0117999	-1.40532	0.000532747	-	-	-	-	-	-	0	0	0	1	0	1	0	0	0	0	0	0	000101000000
Os01g0341200	-	-	-	-	-4.42166	0.0165392	-	-	-	-	-	-	0	0	0	0	0	1	0	0	0	0	0	0	000001000000
Os01g0347100	-	-	1.19713	1.18822e-12	1.01492	1.23067e-09	-	-	-	-	-	-	0	0	1	0	1	0	0	0	0	0	0	0	001010000000
Os01g0348900	-	-	-1.52616	8.82021e-29	-1.32951	5.1161e-22	-	-	-	-	-3.87747	2.41593e-07	0	0	0	1	0	1	0	0	0	0	0	1	000101000001
Os01g0350300	-	-	-	-	2.67473	0.0303636	-	-	-	-	-	-	0	0	0	0	1	0	0	0	0	0	0	0	000010000000
Os01g0354200	-	-	-	-	-	-	-	-	-	-	-1.90115	0.0244904	0	0	0	0	0	0	0	0	0	0	0	1	000000000001
Os01g0355100	-	-	-2.31001	0.0326093	-2.13512	0.0491361	-	-	-	-	-	-	0	0	0	1	0	1	0	0	0	0	0	0	000101000000
Os01g0355500	-	-	1.17813	1.73747e-06	-	-	-	-	-	-	-	-	0	0	1	0	0	0	0	0	0	0	0	0	001000000000
Os01g0357900	-	-	-2.03555	2.11741e-06	-3.13244	2.78073e-14	-	-	-	-	-	-	0	0	0	1	0	1	0	0	0	0	0	0	000101000000
Os01g0360600	-	-	1.06375	1.73852e-10	1.05204	1.7814e-10	-	-	-	-	-	-	0	0	1	0	1	0	0	0	0	0	0	0	001010000000
Os01g0361800	-	-	1.01498	0.000300898	-	-	-	-	-	-	-	-	0	0	1	0	0	0	0	0	0	0	0	0	001000000000
Os01g0362800	-	-	-	-	1.29335	0.000451758	-	-	-	-	-	-	0	0	0	0	1	0	0	0	0	0	0	0	000010000000
Os01g0363300	-	-	-	-	-	-	-	-	-	-	-1.70187	0.0252516	0	0	0	0	0	0	0	0	0	0	0	1	000000000001
Os01g0369200	-	-	1.08997	1.86061e-05	1.0003	6.94862e-05	-	-	-	-	1.6826	0.000789369	0	0	1	0	1	0	0	0	0	0	1	0	001010000010
Os01g0372100	-	-	-1.04148	1.67718e-13	-	-	-	-	-	-	-	-	0	0	0	1	0	0	0	0	0	0	0	0	000100000000
Os01g0374000	-	-	-4.22724	0.0109078	-5.88274	0.000107788	-	-	-	-	-3.4706	0.0119498	0	0	0	1	0	1	0	0	0	0	0	1	000101000001
Os01g0376200	-	-	-1.12982	0.00147409	-	-	-	-	-	-	-	-	0	0	0	1	0	0	0	0	0	0	0	0	000100000000
Os01g0380800	-	-	-	-	-1.7733	0.000132857	1.37384	0.0228839	-1.65652	0.00295803	-	-	0	0	0	0	0	1	1	0	0	1	0	0	000001100100
Os01g0382700	-	-	1.25961	0.00061037	1.10729	0.00224538	-	-	-	-	-	-	0	0	1	0	1	0	0	0	0	0	0	0	001010000000
Os01g0384450	-	-	-4.01746	0.00016057	-4.46331	1.65867e-05	-	-	-	-	-	-	0	0	0	1	0	1	0	0	0	0	0	0	000101000000
Os01g0384800	-	-	-3.81829	5.73157e-27	-4.74227	1.748e-42	-	-	-	-	-	-	0	0	0	1	0	1	0	0	0	0	0	0	000101000000
Os01g0388000	-	-	-1.86657	0.0121072	-2.33216	0.000868304	-	-	-	-	-	-	0	0	0	1	0	1	0	0	0	0	0	0	000101000000
Os01g0391800	-	-	-1.09448	0.0355331	-	-	-	-	-	-	-	-	0	0	0	1	0	0	0	0	0	0	0	0	000100000000
Os01g0393100	-	-	-2.33438	0.0334855	-3.10169	0.00236183	-	-	-	-	-	-	0	0	0	1	0	1	0	0	0	0	0	0	000101000000
Os01g0498300	-	-	-3.94457	3.12326e-11	-4.0392	6.40494e-12	-	-	-	-	-	-	0	0	0	1	0	1	0	0	0	0	0	0	000101000000
Os01g0500400	-	-	-	-	-2.56107	0.00456588	-	-	-	-	-	-	0	0	0	0	0	1	0	0	0	0	0	0	000001000000
Os01g0500825	-	-	-	-	1.62796	0.0183922	-	-	-	-	-	-	0	0	0	0	1	0	0	0	0	0	0	0	000010000000
Os01g0501800	2.88952	0.00692882	-	-	3.18799	0.000172459	-	-	-	-	-	-	1	0	0	0	1	0	0	0	0	0	0	0	100010000000
Os01g0504500	-	-	-	-	1.20584	5.47089e-11	-	-	-	-	-	-	0	0	0	0	1	0	0	0	0	0	0	0	000010000000
Os01g0507000	-	-	-1.33903	9.93172e-08	-1.94289	3.6141e-16	-	-	-	-	-	-	0	0	0	1	0	1	0	0	0	0	0	0	000101000000
Os01g0507700	1.24752	1.91013e-24	-	-	1.16363	1.82361e-22	-	-	-	-	2.23252	0.0365249	1	0	0	0	1	0	0	0	0	0	1	0	100010000010
Os01g0508100	-	-	-1.70754	1.46796e-10	-1.87756	7.67468e-13	-	-	-	-	-	-	0	0	0	1	0	1	0	0	0	0	0	0	000101000000
Os01g0509400	-	-	-6.89978	1.29336e-09	-7.5022	2.11555e-11	-	-	-	-	-	-	0	0	0	1	0	1	0	0	0	0	0	0	000101000000
Os01g0509900	-	-	-1.02189	0.0228588	-1.26929	0.00280182	-	-	-	-	-	-	0	0	0	1	0	1	0	0	0	0	0	0	000101000000
Os01g0511000	-	-	-5.2429	3.56097e-61	-4.84397	3.2331e-52	-	-	-	-	-	-	0	0	0	1	0	1	0	0	0	0	0	0	000101000000
Os01g0511100	-	-	-	-	1.12342	5.26401e-20	-	-	-	-	-	-	0	0	0	0	1	0	0	0	0	0	0	0	000010000000
Os01g0512100	-	-	1.25551	8.38972e-15	-	-	-	-	-	-	-	-	0	0	1	0	0	0	0	0	0	0	0	0	001000000000
Os01g0513700	-	-	1.14938	3.58273e-09	1.14871	2.66709e-09	-	-	-	-	-	-	0	0	1	0	1	0	0	0	0	0	0	0	001010000000
Os01g0518400	-	-	-	-	1.29049	0.00848178	-	-	-	-	-	-	0	0	0	0	1	0	0	0	0	0	0	0	000010000000
Os01g0519050	-	-	2.89777	0.000955267	1.75687	0.0217521	-	-	-	-	-	-	0	0	1	0	1	0	0	0	0	0	0	0	001010000000
Os01g0520800	-	-	-1.98571	0.00121986	-2.23895	0.000159658	-	-	-	-	-	-	0	0	0	1	0	1	0	0	0	0	0	0	000101000000
Os01g0521200	-	-	-	-	-1.07387	1.88445e-09	-	-	-	-	-	-	0	0	0	0	0	1	0	0	0	0	0	0	000001000000
Os01g0521500	-	-	1.32608	8.42574e-07	-	-	-	-	-	-	-	-	0	0	1	0	0	0	0	0	0	0	0	0	001000000000
Os01g0521600	-	-	5.17383	0.0100209	5.22102	0.00840477	-	-	-	-	-	-	0	0	1	0	1	0	0	0	0	0	0	0	001010000000
Os01g0524700	-	-	-	-	-	-	-	-	-	-	1.13955	0.013102	0	0	0	0	0	0	0	0	0	0	1	0	000000000010
Os01g0525100	-	-	-1.66728	0.038916	-2.01497	0.00826317	-	-	-	-	-	-	0	0	0	1	0	1	0	0	0	0	0	0	000101000000
Os01g0525350	-1.61713	2.77253e-06	-2.30887	1.18033e-07	-3.926	1.53762e-22	-	-	-	-	-	-	0	1	0	1	0	1	0	0	0	0	0	0	010101000000
Os01g0525500	-	-	-	-	-4.19203	0.0227124	-	-	-	-	-	-	0	0	0	0	0	1	0	0	0	0	0	0	000001000000
Os01g0525700	-	-	-2.06555	0.0011625	-2.39341	9.2107e-05	-	-	-	-	-	-	0	0	0	1	0	1	0	0	0	0	0	0	000101000000
Os01g0525800	-	-	-2.80789	0.00826501	-4.11085	2.62322e-05	-	-	-	-	-	-	0	0	0	1	0	1	0	0	0	0	0	0	000101000000
Os01g0527900	-	-	-	-	-	-	-	-	-	-	-1.75719	0.0110051	0	0	0	0	0	0	0	0	0	0	0	1	000000000001
Os01g0529800	-	-	-2.1675	0.0392109	-	-	-	-	-	-	-	-	0	0	0	1	0	0	0	0	0	0	0	0	000100000000
Os01g0531400	-	-	-1.38662	0.000217573	-1.25016	0.000910537	-	-	-	-	-	-	0	0	0	1	0	1	0	0	0	0	0	0	000101000000
Os01g0533000	-	-	-	-	-1.11242	0.00891198	-	-	-	-	-	-	0	0	0	0	0	1	0	0	0	0	0	0	000001000000
Os01g0533500	-	-	-1.07947	0.0187989	-	-	-	-	-	-	-	-	0	0	0	1	0	0	0	0	0	0	0	0	000100000000
Os01g0536000	-	-	1.05408	2.01595e-06	-	-	-	-	-	-	-	-	0	0	1	0	0	0	0	0	0	0	0	0	001000000000
Os01g0540800	-	-	-1.00085	1.92072e-06	-	-	-	-	-	-	-	-	0	0	0	1	0	0	0	0	0	0	0	0	000100000000
Os01g0541600	-	-	1.35569	1.73536e-07	1.16729	5.36647e-06	-	-	-	-	-	-	0	0	1	0	1	0	0	0	0	0	0	0	001010000000
Os01g0541900	-	-	-	-	-	-	-	-	-	-	1.00783	0.0184352	0	0	0	0	0	0	0	0	0	0	1	0	000000000010
Os01g0542000	-	-	-2.00261	2.06572e-18	-1.56728	1.38649e-11	-	-	-	-	-	-	0	0	0	1	0	1	0	0	0	0	0	0	000101000000
Os01g0542100	-	-	1.56281	3.22802e-05	2.05594	6.63905e-08	-	-	-	-	-	-	0	0	1	0	1	0	0	0	0	0	0	0	001010000000
Os01g0543000	-	-	-1.02723	5.21002e-06	-1.44113	1.95327e-11	-	-	-	-	-	-	0	0	0	1	0	1	0	0	0	0	0	0	000101000000
Os01g0543100	-	-	-3.88805	0.0296964	-3.66131	0.0407015	-	-	-	-	-1.47802	0.0322738	0	0	0	1	0	1	0	0	0	0	0	1	000101000001
Os01g0546800	-	-	-2.27817	0.000180255	-2.55301	1.52234e-05	-	-	-	-	-	-	0	0	0	1	0	1	0	0	0	0	0	0	000101000000
Os01g0546900	-	-	-	-	1.09659	0.000841036	-	-	-	-	-	-	0	0	0	0	1	0	0	0	0	0	0	0	000010000000
Os01g0548750	-	-	-	-	2.25139	0.0483142	-	-	-	-	-	-	0	0	0	0	1	0	0	0	0	0	0	0	000010000000
Os01g0549300	-	-	1.17369	0.0477322	1.23967	0.0329815	-	-	-	-	-	-	0	0	1	0	1	0	0	0	0	0	0	0	001010000000
Os01g0550100	-	-	-	-	1.12995	4.76049e-17	-	-	-	-	-	-	0	0	0	0	1	0	0	0	0	0	0	0	000010000000
Os01g0550300	-	-	-2.62926	3.24201e-69	-2.87587	2.24259e-83	-	-	-2.37972	0.000770772	-1.52221	0.0350635	0	0	0	1	0	1	0	0	0	1	0	1	000101000101
Os01g0551000	-	-	-3.36529	2.0427e-05	-3.66016	2.08369e-06	-	-	-	-	-	-	0	0	0	1	0	1	0	0	0	0	0	0	000101000000
Os01g0553600	-	-	-	-	-1.18364	1.72203e-11	-	-	-	-	-	-	0	0	0	0	0	1	0	0	0	0	0	0	000001000000
Os01g0555200	-	-	-	-	1.67615	0.0153572	-	-	-	-	-	-	0	0	0	0	1	0	0	0	0	0	0	0	000010000000
Os01g0556400	-	-	-1.77479	0.00175822	-	-	-	-	-	-	-	-	0	0	0	1	0	0	0	0	0	0	0	0	000100000000
Os01g0558100	-	-	-	-	2.5198	0.0107674	-	-	-	-	2.23201	0.0449101	0	0	0	0	1	0	0	0	0	0	1	0	000010000010
Os01g0558500	-	-	1.36269	2.53054e-43	1.67213	3.55651e-64	-	-	-	-	1.3086	0.00440498	0	0	1	0	1	0	0	0	0	0	1	0	001010000010
Os01g0558850	-	-	-1.17721	0.000267559	-	-	-	-	-	-	-	-	0	0	0	1	0	0	0	0	0	0	0	0	000100000000
Os01g0559000	-	-	-	-	1.33383	5.69844e-29	-	-	-	-	-	-	0	0	0	0	1	0	0	0	0	0	0	0	000010000000
Os01g0559200	-	-	-	-	1.05107	9.42807e-05	-	-	-	-	-	-	0	0	0	0	1	0	0	0	0	0	0	0	000010000000
Os01g0559750	-	-	-1.97412	8.8823e-23	-2.32004	4.57047e-32	-	-	-	-	-	-	0	0	0	1	0	1	0	0	0	0	0	0	000101000000
Os01g0561600	-	-	-4.32882	0.0174444	-	-	-	-	-	-	-	-	0	0	0	1	0	0	0	0	0	0	0	0	000100000000
Os01g0570800	-	-	-3.80738	2.94915e-85	-4.21366	2.41853e-105	-	-	-1.98965	0.0269403	-1.60698	0.0392874	0	0	0	1	0	1	0	0	0	1	0	1	000101000101
Os01g0571766	-	-	-2.24325	0.0054746	-1.97298	0.0158956	-	-	-	-	-	-	0	0	0	1	0	1	0	0	0	0	0	0	000101000000
Os01g0574800	-	-	-1.15784	0.000405835	-1.01563	0.0021055	-	-	-	-	-	-	0	0	0	1	0	1	0	0	0	0	0	0	000101000000
Os01g0577450	-	-	-1.54943	8.73928e-12	-1.48556	5.02505e-11	-	-	-	-	-	-	0	0	0	1	0	1	0	0	0	0	0	0	000101000000
Os01g0580300	-	-	1.24868	3.15441e-05	1.3356	6.71034e-06	-	-	-	-	-	-	0	0	1	0	1	0	0	0	0	0	0	0	001010000000
Os01g0580400	-	-	-	-	-	-	-	-	-	-	-1.27716	2.6796e-05	0	0	0	0	0	0	0	0	0	0	0	1	000000000001
Os01g0581300	-	-	-	-	2.91116	0.00179412	-	-	-	-	-	-	0	0	0	0	1	0	0	0	0	0	0	0	000010000000
Os01g0582400	-	-	1.18345	2.01223e-07	1.2582	2.27034e-08	-	-	-	-	-	-	0	0	1	0	1	0	0	0	0	0	0	0	001010000000
Os01g0582600	-	-	-2.41389	1.51194e-45	-2.49876	5.46535e-49	-	-	-	-	-	-	0	0	0	1	0	1	0	0	0	0	0	0	000101000000
Os01g0584100	-	-	-4.88873	0.00117166	-4.96845	0.000830272	-	-	-	-	-	-	0	0	0	1	0	1	0	0	0	0	0	0	000101000000
Os01g0584300	-	-	-1.21187	0.0294678	-1.42992	0.00706102	-	-	-	-	-	-	0	0	0	1	0	1	0	0	0	0	0	0	000101000000
Os01g0585600	-	-	-3.89961	0.0345303	-	-	-	-	-	-	-	-	0	0	0	1	0	0	0	0	0	0	0	0	000100000000
Os01g0588500	-	-	-	-	-1.1451	9.83431e-07	-	-	-	-	-	-	0	0	0	0	0	1	0	0	0	0	0	0	000001000000
Os01g0589000	-	-	1.19319	6.29497e-09	1.18819	4.90244e-09	-	-	-	-	-	-	0	0	1	0	1	0	0	0	0	0	0	0	001010000000
Os01g0591000	-	-	-1.42705	0.0170573	-	-	-	-	-	-	-	-	0	0	0	1	0	0	0	0	0	0	0	0	000100000000
Os01g0591300	2.54878	0.0259654	-	-	-	-	-	-	-	-	-	-	1	0	0	0	0	0	0	0	0	0	0	0	100000000000
Os01g0593700	-	-	-	-	-4.60838	0.0136265	-	-	-	-	-	-	0	0	0	0	0	1	0	0	0	0	0	0	000001000000
Os01g0594300	-	-	-3.6452	2.30095e-05	-4.22496	4.00327e-07	-	-	-	-	-	-	0	0	0	1	0	1	0	0	0	0	0	0	000101000000
Os01g0594500	-	-	-4.18968	0.0094683	-4.20919	0.00817052	-	-	-	-	-	-	0	0	0	1	0	1	0	0	0	0	0	0	000101000000
Os01g0595725	-	-	-1.5761	0.0480325	-1.55522	0.0482256	-	-	-	-	-	-	0	0	0	1	0	1	0	0	0	0	0	0	000101000000
Os01g0597600	-	-	-7.20959	1.31521e-07	-7.35349	5.29045e-08	-	-	-	-	-	-	0	0	0	1	0	1	0	0	0	0	0	0	000101000000
Os01g0598400	-	-	-1.84805	6.58169e-06	-2.10203	1.34101e-07	-	-	-	-	-	-	0	0	0	1	0	1	0	0	0	0	0	0	000101000000
Os01g0598600	-	-	-2.23596	3.28413e-06	-2.1279	8.79777e-06	-	-	-	-	-	-	0	0	0	1	0	1	0	0	0	0	0	0	000101000000
Os01g0598900	-	-	2.04559	0.0142275	-	-	-	-	-	-	-	-	0	0	1	0	0	0	0	0	0	0	0	0	001000000000
Os01g0600500	-	-	-1.22555	0.0328154	-	-	-	-	-	-	-	-	0	0	0	1	0	0	0	0	0	0	0	0	000100000000
Os01g0601000	-	-	-1.15685	2.14368e-17	-1.59214	1.81872e-33	-	-	-	-	-	-	0	0	0	1	0	1	0	0	0	0	0	0	000101000000
Os01g0604100	-	-	-1.16878	0.0435844	-1.25945	0.0248944	-	-	-	-	-	-	0	0	0	1	0	1	0	0	0	0	0	0	000101000000
Os01g0604500	-	-	-	-	-1.77326	0.0128512	-	-	-	-	-	-	0	0	0	0	0	1	0	0	0	0	0	0	000001000000
Os01g0604600	-	-	-3.35693	0.0159974	-2.91528	0.0394432	-	-	-	-	-	-	0	0	0	1	0	1	0	0	0	0	0	0	000101000000
Os01g0604900	-	-	-1.858	0.00511194	-1.48852	0.0293739	-	-	-	-	-	-	0	0	0	1	0	1	0	0	0	0	0	0	000101000000
Os01g0607000	-	-	1.58956	0.0447265	2.1794	0.00676504	-	-	-	-	-	-	0	0	1	0	1	0	0	0	0	0	0	0	001010000000
Os01g0607100	-	-	-1.05655	3.70903e-06	-1.04421	3.98829e-06	-	-	-	-	-	-	0	0	0	1	0	1	0	0	0	0	0	0	000101000000
Os01g0607200	-	-	-	-	-3.10339	0.00133305	-	-	-	-	-	-	0	0	0	0	0	1	0	0	0	0	0	0	000001000000
Os01g0607900	-	-	-2.80381	7.31671e-09	-3.34742	8.83992e-13	-	-	-	-	-	-	0	0	0	1	0	1	0	0	0	0	0	0	000101000000
Os01g0609000	-	-	-1.24766	0.0438335	-1.51888	0.00934559	-	-	-	-	-	-	0	0	0	1	0	1	0	0	0	0	0	0	000101000000
Os01g0611000	-	-	-1.62627	8.39766e-09	-1.53683	4.77355e-08	-	-	-	-	-	-	0	0	0	1	0	1	0	0	0	0	0	0	000101000000
Os01g0612600	-	-	-1.58622	8.32033e-19	-1.21943	2.06709e-11	-	-	-	-	-	-	0	0	0	1	0	1	0	0	0	0	0	0	000101000000
Os01g0612900	-	-	-1.25206	7.24285e-19	-1.26682	1.46628e-19	-	-	-	-	-	-	0	0	0	1	0	1	0	0	0	0	0	0	000101000000
Os01g0616300	-	-	-2.5435	0.0137739	-3.46857	0.00029636	-	-	-	-	-	-	0	0	0	1	0	1	0	0	0	0	0	0	000101000000
Os01g0618000	-	-	-3.30297	0.0467765	-	-	-	-	-	-	-	-	0	0	0	1	0	0	0	0	0	0	0	0	000100000000
Os01g0618900	-	-	-2.61524	2.4722e-19	-2.65827	3.159e-20	-	-	-	-	-	-	0	0	0	1	0	1	0	0	0	0	0	0	000101000000
Os01g0622700	-	-	-	-	1.0295	3.28082e-15	-	-	-	-	-	-	0	0	0	0	1	0	0	0	0	0	0	0	000010000000
Os01g0623900	-	-	-4.23045	0.0175918	-4.87262	0.00410134	-	-	-	-	-	-	0	0	0	1	0	1	0	0	0	0	0	0	000101000000
Os01g0625900	-	-	-2.12503	0.000485563	-	-	-	-	-	-	-	-	0	0	0	1	0	0	0	0	0	0	0	0	000100000000
Os01g0626400	-	-	-	-	1.37948	0.0382243	-	-	-	-	-	-	0	0	0	0	1	0	0	0	0	0	0	0	000010000000
Os01g0627400	-	-	-	-	1.22521	0.00380432	-	-	-	-	-	-	0	0	0	0	1	0	0	0	0	0	0	0	000010000000
Os01g0629400	-	-	-1.3117	1.46333e-17	-1.84831	2.51944e-35	-	-	-	-	-	-	0	0	0	1	0	1	0	0	0	0	0	0	000101000000
Os01g0629750	-	-	-2.36674	0.00211894	-2.27845	0.00295833	-	-	-	-	-	-	0	0	0	1	0	1	0	0	0	0	0	0	000101000000
Os01g0630300	-1.08342	0.00014388	-4.54173	4.15178e-20	-5.62515	1.74715e-31	-	-	-	-	-	-	0	1	0	1	0	1	0	0	0	0	0	0	010101000000
Os01g0631200	-	-	1.55976	4.42775e-12	1.84656	3.25215e-16	-	-	-	-	-	-	0	0	1	0	1	0	0	0	0	0	0	0	001010000000
Os01g0631400	-	-	-3.42476	3.7932e-10	-3.49942	9.56315e-11	-	-	-	-	-	-	0	0	0	1	0	1	0	0	0	0	0	0	000101000000
Os01g0631500	-	-	-	-	-1.80881	2.61764e-05	-	-	-	-	-	-	0	0	0	0	0	1	0	0	0	0	0	0	000001000000
Os01g0631700	-1.12648	3.00063e-05	-1.75931	1.4895e-09	-2.88578	1.45944e-26	-	-	-	-	-	-	0	1	0	1	0	1	0	0	0	0	0	0	010101000000
Os01g0632700	-	-	-1.39353	4.53525e-06	-1.59412	6.37293e-08	-	-	-	-	-	-	0	0	0	1	0	1	0	0	0	0	0	0	000101000000
Os01g0633100	-	-	-	-	-1.01021	4.14485e-08	-	-	-	-	-	-	0	0	0	0	0	1	0	0	0	0	0	0	000001000000
Os01g0633400	-	-	-	-	-	-	-	-	-	-	1.40914	0.000503482	0	0	0	0	0	0	0	0	0	0	1	0	000000000010
Os01g0636500	-	-	-1.61594	0.00112955	-1.91811	5.56007e-05	-	-	-	-	-	-	0	0	0	1	0	1	0	0	0	0	0	0	000101000000
Os01g0639600	-	-	-4.21791	3.76105e-06	-3.82303	3.11541e-05	-	-	-	-	-	-	0	0	0	1	0	1	0	0	0	0	0	0	000101000000
Os01g0640700	-	-	-	-	1.51806	0.0355446	-	-	-	-	-	-	0	0	0	0	1	0	0	0	0	0	0	0	000010000000
Os01g0643900	-	-	-1.87097	9.77104e-10	-1.24619	9.69256e-05	-	-	-	-	-	-	0	0	0	1	0	1	0	0	0	0	0	0	000101000000
Os01g0644200	-	-	-1.48918	9.2734e-15	-	-	2.28146	0.00362263	-	-	1.60152	0.0361916	0	0	0	1	0	0	1	0	0	0	1	0	000100100010
Os01g0644600	-	-	-2.09942	0.00329392	-3.08345	2.60435e-06	-	-	-	-	-	-	0	0	0	1	0	1	0	0	0	0	0	0	000101000000
Os01g0645400	-	-	-3.63142	0.00388347	-3.0083	0.0197007	-	-	-	-	-	-	0	0	0	1	0	1	0	0	0	0	0	0	000101000000
Os01g0645900	1.17571	0.0305467	-1.25612	0.00277024	-	-	-	-	-	-	-	-	1	0	0	1	0	0	0	0	0	0	0	0	100100000000
Os01g0646300	-	-	-2.27951	1.27752e-15	-1.74774	1.6068e-09	-	-	-	-	-	-	0	0	0	1	0	1	0	0	0	0	0	0	000101000000
Os01g0646400	-	-	-1.54629	2.47376e-07	-1.54943	1.72422e-07	-	-	-	-	-	-	0	0	0	1	0	1	0	0	0	0	0	0	000101000000
Os01g0646700	-	-	-	-	-1.05431	2.78196e-07	-	-	-	-	-	-	0	0	0	0	0	1	0	0	0	0	0	0	000001000000
Os01g0647200	1.1906	1.54463e-08	-1.59396	4.65817e-16	-	-	-	-	-	-	-	-	1	0	0	1	0	0	0	0	0	0	0	0	100100000000
Os01g0649900	-	-	-3.50752	0.0119213	-4.33946	0.00102557	-	-	-	-	-	-	0	0	0	1	0	1	0	0	0	0	0	0	000101000000
Os01g0650000	-	-	-2.29036	0.0156389	-2.38998	0.00980388	-	-	-	-	-	-	0	0	0	1	0	1	0	0	0	0	0	0	000101000000
Os01g0650100	-	-	-	-	-2.56526	0.0390509	-	-	-	-	-	-	0	0	0	0	0	1	0	0	0	0	0	0	000001000000
Os01g0651932	-	-	-2.2919	0.00266459	-2.06798	0.00709355	-	-	-	-	-	-	0	0	0	1	0	1	0	0	0	0	0	0	000101000000
Os01g0652100	-	-	-2.26588	0.00815179	-1.85767	0.034802	-	-	-	-	-	-	0	0	0	1	0	1	0	0	0	0	0	0	000101000000
Os01g0652450	-	-	-1.92482	0.0316025	-1.80599	0.0436508	-	-	-	-	-	-	0	0	0	1	0	1	0	0	0	0	0	0	000101000000
Os01g0652800	-	-	-2.77674	1.51652e-49	-2.82322	1.65886e-51	-	-	-	-	-	-	0	0	0	1	0	1	0	0	0	0	0	0	000101000000
Os01g0653100	-	-	-	-	-2.72227	0.0483838	-	-	-	-	-	-	0	0	0	0	0	1	0	0	0	0	0	0	000001000000
Os01g0656250	-	-	-3.52009	0.0484724	-3.86864	0.0244045	-	-	-	-	-	-	0	0	0	1	0	1	0	0	0	0	0	0	000101000000
Os01g0656600	-	-	1.81154	0.000133639	2.20668	4.13923e-06	-	-	-	-	-	-	0	0	1	0	1	0	0	0	0	0	0	0	001010000000
Os01g0657801	-	-	-1.61795	2.61856e-07	-1.69105	4.79468e-08	-	-	-	-	-	-	0	0	0	1	0	1	0	0	0	0	0	0	000101000000
Os01g0658600	-	-	-2.74835	0.0164348	-2.66364	0.019175	-	-	-	-	-	-	0	0	0	1	0	1	0	0	0	0	0	0	000101000000
Os01g0658700	-	-	-1.42324	5.11317e-08	-1.14329	1.55023e-05	-	-	-	-	-	-	0	0	0	1	0	1	0	0	0	0	0	0	000101000000
Os01g0658800	-	-	-	-	-3.40015	0.031516	-	-	-	-	-	-	0	0	0	0	0	1	0	0	0	0	0	0	000001000000
Os01g0659400	-1.80932	0.0214204	-	-	-3.13052	1.18645e-05	-	-	-	-	-	-	0	1	0	0	0	1	0	0	0	0	0	0	010001000000
Os01g0659900	-	-	-2.62694	0.000199019	-3.13489	3.60512e-06	-	-	-	-	-	-	0	0	0	1	0	1	0	0	0	0	0	0	000101000000
Os01g0660700	-	-	-4.98941	1.32889e-10	-4.85687	3.29807e-10	-	-	-	-	-	-	0	0	0	1	0	1	0	0	0	0	0	0	000101000000
Os01g0660800	-	-	-3.9596	0.000411576	-3.9458	0.000379049	-	-	-	-	-	-	0	0	0	1	0	1	0	0	0	0	0	0	000101000000
Os01g0661650	-	-	-2.41653	1.41009e-05	-2.56622	2.54176e-06	-	-	-	-	-	-	0	0	0	1	0	1	0	0	0	0	0	0	000101000000
Os01g0661700	-	-	-	-	-3.54315	0.0493231	-	-	-	-	-	-	0	0	0	0	0	1	0	0	0	0	0	0	000001000000
Os01g0662700	-	-	1.13744	8.03701e-07	2.04916	6.17088e-19	-	-	-	-	-	-	0	0	1	0	1	0	0	0	0	0	0	0	001010000000
Os01g0663300	-	-	-1.53236	0.00629188	-	-	-	-	-	-	-	-	0	0	0	1	0	0	0	0	0	0	0	0	000100000000
Os01g0663400	-	-	-	-	-1.52948	0.00034009	-	-	-	-	-	-	0	0	0	0	0	1	0	0	0	0	0	0	000001000000
Os01g0665300	-	-	1.10398	2.66999e-08	1.33095	8.41617e-12	-	-	-	-	-	-	0	0	1	0	1	0	0	0	0	0	0	0	001010000000
Os01g0665500	-	-	-	-	-1.09748	0.00159669	-	-	-	-	-	-	0	0	0	0	0	1	0	0	0	0	0	0	000001000000
Os01g0667600	-	-	-2.37694	7.61532e-27	-3.01549	1.95018e-44	-	-	-	-	-	-	0	0	0	1	0	1	0	0	0	0	0	0	000101000000
Os01g0667900	-	-	-2.66556	2.3025e-26	-3.43067	6.00275e-45	-	-	-	-	-	-	0	0	0	1	0	1	0	0	0	0	0	0	000101000000
Os01g0668200	-	-	1.43502	0.0308888	1.94213	0.00379077	-	-	-	-	-	-	0	0	1	0	1	0	0	0	0	0	0	0	001010000000
Os01g0668901	-	-	-1.39034	0.00100585	-1.21767	0.00436758	-	-	-	-	-	-	0	0	0	1	0	1	0	0	0	0	0	0	000101000000
Os01g0670500	-	-	-2.69329	0.0168082	-2.9957	0.00579919	-	-	-	-	-	-	0	0	0	1	0	1	0	0	0	0	0	0	000101000000
Os01g0670600	-	-	-1.00823	0.028505	-1.75645	2.03822e-05	-	-	-	-	-	-	0	0	0	1	0	1	0	0	0	0	0	0	000101000000
Os01g0674000	-	-	-1.11439	1.06721e-12	-1.14867	1.18439e-13	-	-	-	-	-	-	0	0	0	1	0	1	0	0	0	0	0	0	000101000000
Os01g0674700	-	-	-	-	-	-	-	-	-	-	2.02064	0.000265556	0	0	0	0	0	0	0	0	0	0	1	0	000000000010
Os01g0675800	-	-	-	-	-1.09999	1.54597e-11	-	-	-	-	-	-	0	0	0	0	0	1	0	0	0	0	0	0	000001000000
Os01g0678500	-	-	-1.42187	8.36783e-06	-	-	-	-	-	-	-	-	0	0	0	1	0	0	0	0	0	0	0	0	000100000000
Os01g0679300	-	-	-1.76654	0.0197537	-2.06839	0.0042207	-	-	-	-	-	-	0	0	0	1	0	1	0	0	0	0	0	0	000101000000
Os01g0679550	-	-	-	-	-2.87882	0.0331163	-	-	-	-	-	-	0	0	0	0	0	1	0	0	0	0	0	0	000001000000
Os01g0679600	-	-	-1.40244	2.6764e-08	-1.86768	1.97503e-14	-	-	-	-	-	-	0	0	0	1	0	1	0	0	0	0	0	0	000101000000
Os01g0680700	-	-	-1.7631	3.68695e-07	-1.72865	5.15978e-07	-	-	-	-	-	-	0	0	0	1	0	1	0	0	0	0	0	0	000101000000
Os01g0682200	-	-	-	-	-	-	-	-	-	-	1.28663	0.0144651	0	0	0	0	0	0	0	0	0	0	1	0	000000000010
Os01g0683500	-	-	-	-	1.33484	0.0139416	-	-	-	-	-	-	0	0	0	0	1	0	0	0	0	0	0	0	000010000000
Os01g0685900	2.89592	0.00550611	-	-	-	-	-	-	-	-	-	-	1	0	0	0	0	0	0	0	0	0	0	0	100000000000
Os01g0686000	-	-	-5.86625	6.7156e-05	-6.13274	2.2489e-05	-	-	-	-	-	-	0	0	0	1	0	1	0	0	0	0	0	0	000101000000
Os01g0688600	-	-	-2.24792	5.30911e-05	-2.46384	5.43465e-06	-	-	-	-	-	-	0	0	0	1	0	1	0	0	0	0	0	0	000101000000
Os01g0690200	-	-	-1.73994	0.00316752	-	-	-	-	-	-	-	-	0	0	0	1	0	0	0	0	0	0	0	0	000100000000
Os01g0690800	-	-	-	-	-3.27122	0.00217962	-	-	-	-	-	-	0	0	0	0	0	1	0	0	0	0	0	0	000001000000
Os01g0691100	-	-	-2.99975	0.000311241	-3.96595	4.51229e-07	-	-	-	-	-	-	0	0	0	1	0	1	0	0	0	0	0	0	000101000000
Os01g0693300	-	-	-1.28939	0.0106785	-	-	-	-	-	-	-	-	0	0	0	1	0	0	0	0	0	0	0	0	000100000000
Os01g0693400	-	-	-3.25863	1.72163e-26	-4.0321	1.372e-41	-	-	-	-	-	-	0	0	0	1	0	1	0	0	0	0	0	0	000101000000
Os01g0694900	-	-	-1.50934	3.73435e-16	-1.79186	3.5288e-23	-	-	-	-	-	-	0	0	0	1	0	1	0	0	0	0	0	0	000101000000
Os01g0695100	-	-	-1.06837	1.14918e-06	-	-	-	-	-	-	-	-	0	0	0	1	0	0	0	0	0	0	0	0	000100000000
Os01g0695600	-	-	-1.48958	0.00450767	-	-	-	-	-	-	-	-	0	0	0	1	0	0	0	0	0	0	0	0	000100000000
Os01g0698500	-	-	-1.91526	0.00227078	-1.90555	0.00213313	-	-	-	-	-	-	0	0	0	1	0	1	0	0	0	0	0	0	000101000000
Os01g0701900	-	-	-	-	-	-	-	-	-	-	1.68849	0.000525034	0	0	0	0	0	0	0	0	0	0	1	0	000000000010
Os01g0704100	-	-	-2.19195	5.42139e-05	-1.25058	0.0348679	-	-	-	-	-	-	0	0	0	1	0	1	0	0	0	0	0	0	000101000000
Os01g0704300	-	-	-	-	-1.8105	0.0209371	-	-	-	-	-	-	0	0	0	0	0	1	0	0	0	0	0	0	000001000000
Os01g0704400	-	-	-1.42614	5.40768e-13	-1.40142	9.75729e-13	-	-	-	-	-	-	0	0	0	1	0	1	0	0	0	0	0	0	000101000000
Os01g0705100	-	-	-1.96598	0.00291173	-1.62489	0.0165291	-	-	-	-	-	-	0	0	0	1	0	1	0	0	0	0	0	0	000101000000
Os01g0705200	-	-	-1.44036	1.45391e-16	-	-	-	-	-	-	-	-	0	0	0	1	0	0	0	0	0	0	0	0	000100000000
Os01g0705700	-	-	-	-	-4.51306	0.000622057	-	-	-	-	-	-	0	0	0	0	0	1	0	0	0	0	0	0	000001000000
Os01g0706900	-	-	-1.05541	0.0371124	-	-	-	-	-	-	-	-	0	0	0	1	0	0	0	0	0	0	0	0	000100000000
Os01g0707500	-	-	-1.07813	0.00875417	-	-	-	-	-	-	-	-	0	0	0	1	0	0	0	0	0	0	0	0	000100000000
Os01g0708100	-	-	-2.83764	0.00288583	-	-	-	-	-	-	-	-	0	0	0	1	0	0	0	0	0	0	0	0	000100000000
Os01g0708350	-	-	-	-	1.06191	6.26526e-06	-	-	-	-	-	-	0	0	0	0	1	0	0	0	0	0	0	0	000010000000
Os01g0710100	-	-	-3.67699	0.0199351	-	-	-	-	-	-	-	-	0	0	0	1	0	0	0	0	0	0	0	0	000100000000
Os01g0710700	-	-	-5.00181	7.79006e-07	-4.43352	1.39184e-05	-	-	-	-	-	-	0	0	0	1	0	1	0	0	0	0	0	0	000101000000
Os01g0711600	-	-	-	-	-1.27352	0.00969939	-	-	-	-	-	-	0	0	0	0	0	1	0	0	0	0	0	0	000001000000
Os01g0713600	-	-	-	-	-1.27736	2.82008e-08	-	-	-	-	-2.18068	0.00488391	0	0	0	0	0	1	0	0	0	0	0	1	000001000001
Os01g0714600	-	-	-3.45534	2.28553e-41	-3.99346	2.92132e-56	-	-	-	-	-	-	0	0	0	1	0	1	0	0	0	0	0	0	000101000000
Os01g0716200	-	-	-	-	-1.25702	0.00664292	-	-	-	-	-	-	0	0	0	0	0	1	0	0	0	0	0	0	000001000000
Os01g0716500	-	-	2.15003	2.68429e-21	2.21023	1.31433e-22	-	-	-	-	1.60301	0.000172186	0	0	1	0	1	0	0	0	0	0	1	0	001010000010
Os01g0716550	-	-	3.38012	0.0107342	3.40018	0.0088675	-	-	6.10476	0.0252421	-	-	0	0	1	0	1	0	0	0	1	0	0	0	001010001000
Os01g0717700	-	-	-3.50595	1.57528e-06	-4.10681	6.28921e-09	-	-	-	-	-	-	0	0	0	1	0	1	0	0	0	0	0	0	000101000000
Os01g0719000	-	-	-1.09139	4.90251e-06	-	-	-	-	-	-	-	-	0	0	0	1	0	0	0	0	0	0	0	0	000100000000
Os01g0719125	-	-	-1.24558	0.000633444	-	-	-	-	-	-	-	-	0	0	0	1	0	0	0	0	0	0	0	0	000100000000
Os01g0719300	-	-	-	-	-	-	-	-	-	-	-1.88029	0.0336665	0	0	0	0	0	0	0	0	0	0	0	1	000000000001
Os01g0720400	-	-	-4.9112	7.65461e-05	-4.54712	0.000258624	-	-	-	-	-	-	0	0	0	1	0	1	0	0	0	0	0	0	000101000000
Os01g0721400	-	-	-	-	1.76912	0.00739752	-	-	-	-	2.34508	0.0346188	0	0	0	0	1	0	0	0	0	0	1	0	000010000010
Os01g0723100	-	-	-	-	4.41942	0.029546	-	-	-	-	-	-	0	0	0	0	1	0	0	0	0	0	0	0	000010000000
Os01g0723700	-	-	-	-	-2.64516	0.0131041	-	-	-	-	-	-	0	0	0	0	0	1	0	0	0	0	0	0	000001000000
Os01g0723800	-	-	-1.73158	0.000490711	-2.52585	4.38978e-08	-	-	-	-	-	-	0	0	0	1	0	1	0	0	0	0	0	0	000101000000
Os01g0725000	-	-	-5.17457	3.09036e-12	-5.93947	3.07677e-16	-	-	-	-	-	-	0	0	0	1	0	1	0	0	0	0	0	0	000101000000
Os01g0726700	-	-	-3.61236	5.23945e-60	-2.83354	6.42284e-37	-	-	-	-	-	-	0	0	0	1	0	1	0	0	0	0	0	0	000101000000
Os01g0726801	-	-	-2.60348	2.53947e-05	-2.78937	4.20534e-06	-	-	-	-	-	-	0	0	0	1	0	1	0	0	0	0	0	0	000101000000
Os01g0727100	-	-	-5.786	7.49768e-05	-7.06826	4.81642e-07	-	-	-	-	-	-	0	0	0	1	0	1	0	0	0	0	0	0	000101000000
Os01g0727500	-	-	-1.21223	0.000639008	-1.62495	1.2493e-06	-	-	-	-	-	-	0	0	0	1	0	1	0	0	0	0	0	0	000101000000
Os01g0728100	-	-	-4.90934	0.00280498	-5.16389	0.00130881	-	-	-	-	-	-	0	0	0	1	0	1	0	0	0	0	0	0	000101000000
Os01g0729400	-	-	-2.99227	1.4604e-10	-2.96853	1.47972e-10	-	-	-	-	-	-	0	0	0	1	0	1	0	0	0	0	0	0	000101000000
Os01g0729500	-	-	-1.37464	2.25822e-05	-1.62419	2.1631e-07	-	-	-	-	-	-	0	0	0	1	0	1	0	0	0	0	0	0	000101000000
Os01g0730900	-	-	-3.4596	4.22454e-09	-2.92656	1.01075e-06	-	-	-	-	-	-	0	0	0	1	0	1	0	0	0	0	0	0	000101000000
Os01g0731100	-	-	-1.9144	0.0466453	-	-	-	-	-	-	-	-	0	0	0	1	0	0	0	0	0	0	0	0	000100000000
Os01g0732100	-	-	-	-	-	-	-	-	-	-	1.29649	0.0142774	0	0	0	0	0	0	0	0	0	0	1	0	000000000010
Os01g0732300	-	-	-2.42254	0.0147133	-2.34437	0.0173422	-	-	-	-	-	-	0	0	0	1	0	1	0	0	0	0	0	0	000101000000
Os01g0732801	-	-	-1.44385	7.6227e-10	-1.51581	5.44779e-11	-	-	-	-	-	-	0	0	0	1	0	1	0	0	0	0	0	0	000101000000
Os01g0733001	-	-	-2.39606	0.00278406	-2.94707	0.000107146	-	-	-	-	-	-	0	0	0	1	0	1	0	0	0	0	0	0	000101000000
Os01g0733500	-	-	-1.56991	1.37249e-08	-1.30156	3.32967e-06	-	-	-	-	-	-	0	0	0	1	0	1	0	0	0	0	0	0	000101000000
Os01g0733600	-	-	1.08472	6.69274e-05	-	-	-	-	-	-	-	-	0	0	1	0	0	0	0	0	0	0	0	0	001000000000
Os01g0734000	-	-	-	-	-5.38122	0.00202899	-	-	-	-	-	-	0	0	0	0	0	1	0	0	0	0	0	0	000001000000
Os01g0737200	-	-	-2.39839	0.0485457	-	-	-	-	-	-	-	-	0	0	0	1	0	0	0	0	0	0	0	0	000100000000
Os01g0738300	-	-	-2.94937	5.39763e-10	-3.19124	7.34961e-12	-	-	-	-	-	-	0	0	0	1	0	1	0	0	0	0	0	0	000101000000
Os01g0738400	-	-	-1.3584	7.40079e-12	-	-	-	-	-	-	-	-	0	0	0	1	0	0	0	0	0	0	0	0	000100000000
Os01g0738900	-	-	-	-	-1.27827	0.00449032	-	-	-	-	-	-	0	0	0	0	0	1	0	0	0	0	0	0	000001000000
Os01g0739200	-	-	-1.31034	0.000397843	-1.53431	1.79214e-05	-	-	-	-	-	-	0	0	0	1	0	1	0	0	0	0	0	0	000101000000
Os01g0739300	-	-	-	-	-1.11284	0.000427334	-	-	-	-	-	-	0	0	0	0	0	1	0	0	0	0	0	0	000001000000
Os01g0739500	-	-	-	-	-	-	-	-	-	-	1.63347	0.00596221	0	0	0	0	0	0	0	0	0	0	1	0	000000000010
Os01g0740400	-	-	-	-	-4.03021	0.0287093	-	-	-	-	-	-	0	0	0	0	0	1	0	0	0	0	0	0	000001000000
Os01g0740500	-	-	-1.81225	0.000241108	-2.21545	2.59094e-06	-	-	-	-	-	-	0	0	0	1	0	1	0	0	0	0	0	0	000101000000
Os01g0740600	-	-	1.28962	0.017145	1.24095	0.0196386	-	-	-	-	-	-	0	0	1	0	1	0	0	0	0	0	0	0	001010000000
Os01g0740700	-	-	2.53909	0.000150148	4.4552	4.34739e-07	-	-	-	-	-	-	0	0	1	0	1	0	0	0	0	0	0	0	001010000000
Os01g0741250	-	-	-4.29965	0.0142472	-3.79377	0.0328477	-	-	-	-	-	-	0	0	0	1	0	1	0	0	0	0	0	0	000101000000
Os01g0743200	-	-	-2.89408	2.00566e-09	-2.89563	1.39008e-09	-	-	-	-	-	-	0	0	0	1	0	1	0	0	0	0	0	0	000101000000
Os01g0743300	-	-	-1.09678	0.00639801	-1.35907	0.000399766	-	-	-	-	-	-	0	0	0	1	0	1	0	0	0	0	0	0	000101000000
Os01g0743500	-	-	-	-	-	-	-	-	-	-	1.10813	0.00026661	0	0	0	0	0	0	0	0	0	0	1	0	000000000010
Os01g0743800	-	-	-	-	-	-	-	-	-	-	1.2178	0.0108001	0	0	0	0	0	0	0	0	0	0	1	0	000000000010
Os01g0745400	-	-	-3.03543	2.52547e-07	-3.24413	1.98338e-08	-	-	-	-	-	-	0	0	0	1	0	1	0	0	0	0	0	0	000101000000
Os01g0746200	-	-	-	-	-	-	-	-	-	-	1.39556	0.00244467	0	0	0	0	0	0	0	0	0	0	1	0	000000000010
Os01g0746700	-	-	-2.92896	2.62828e-09	-3.40783	1.01449e-12	-	-	-	-	-	-	0	0	0	1	0	1	0	0	0	0	0	0	000101000000
Os01g0747400	-	-	1.27978	3.20656e-08	1.15508	3.83537e-07	-	-	-	-	-	-	0	0	1	0	1	0	0	0	0	0	0	0	001010000000
Os01g0747600	-	-	-1.71978	0.0427995	-	-	-	-	-	-	-	-	0	0	0	1	0	0	0	0	0	0	0	0	000100000000
Os01g0747800	-	-	-2.21205	1.47016e-13	-2.57802	1.46374e-18	-	-	-	-	-	-	0	0	0	1	0	1	0	0	0	0	0	0	000101000000
Os01g0748000	-	-	-	-	-	-	-	-	-	-	2.2511	0.0133266	0	0	0	0	0	0	0	0	0	0	1	0	000000000010
Os01g0748900	-	-	-	-	-1.18777	3.78202e-17	-	-	-	-	-	-	0	0	0	0	0	1	0	0	0	0	0	0	000001000000
Os01g0748950	-	-	1.15596	0.0014344	1.50443	3.1275e-05	-	-	-	-	-	-	0	0	1	0	1	0	0	0	0	0	0	0	001010000000
Os01g0749000	-	-	-2.59481	4.83197e-14	-2.20098	1.97334e-10	-	-	-	-	-	-	0	0	0	1	0	1	0	0	0	0	0	0	000101000000
Os01g0750100	-	-	-3.10583	2.93046e-10	-3.34743	4.68908e-12	-	-	-	-	-	-	0	0	0	1	0	1	0	0	0	0	0	0	000101000000
Os01g0750300	-	-	-1.2707	7.80547e-05	-1.20528	0.000171368	-	-	-	-	-	-	0	0	0	1	0	1	0	0	0	0	0	0	000101000000
Os01g0750400	-	-	-5.01009	0.00097122	-4.48108	0.00348325	-	-	-	-	-	-	0	0	0	1	0	1	0	0	0	0	0	0	000101000000
Os01g0750600	-	-	-	-	-4.69521	0.0106495	-	-	-	-	-	-	0	0	0	0	0	1	0	0	0	0	0	0	000001000000
Os01g0754000	-	-	-1.02138	4.64369e-05	-1.07453	1.34827e-05	-	-	-	-	-	-	0	0	0	1	0	1	0	0	0	0	0	0	000101000000
Os01g0756300	-1.19701	3.50957e-05	-1.66347	1.26451e-07	-2.86047	5.5674e-23	-	-	-	-	-6.19328	1.3909e-09	0	1	0	1	0	1	0	0	0	0	0	1	010101000001
Os01g0756501	-	-	-1.3203	1.32583e-06	-	-	-	-	-	-	-	-	0	0	0	1	0	0	0	0	0	0	0	0	000100000000
Os01g0756600	-	-	-1.38447	1.60077e-09	-1.85999	2.59196e-17	-	-	-	-	-	-	0	0	0	1	0	1	0	0	0	0	0	0	000101000000
Os01g0756700	-	-	-	-	-5.61461	0.00099261	-	-	-	-	-	-	0	0	0	0	0	1	0	0	0	0	0	0	000001000000
Os01g0756900	2.88024	0.00347373	-7.05747	7.88582e-07	-4.17723	0.00806275	-	-	-	-	-	-	1	0	0	1	0	1	0	0	0	0	0	0	100101000000
Os01g0757051	-1.37043	0.0197149	-6.93808	2.92136e-07	-8.30851	2.66738e-10	-	-	-	-	-	-	0	1	0	1	0	1	0	0	0	0	0	0	010101000000
Os01g0757200	-	-	-4.16438	0.033069	-4.25646	0.0263159	-	-	-	-	-	-	0	0	0	1	0	1	0	0	0	0	0	0	000101000000
Os01g0757600	-	-	-2.20307	8.73462e-14	-2.03314	6.52731e-12	-	-	-	-	-2.27838	0.0455141	0	0	0	1	0	1	0	0	0	0	0	1	000101000001
Os01g0757900	-	-	-	-	-1.15386	0.0246752	-	-	-	-	-	-	0	0	0	0	0	1	0	0	0	0	0	0	000001000000
Os01g0758000	-	-	-6.72606	8.87464e-07	-7.47407	2.38651e-08	-	-	-	-	-	-	0	0	0	1	0	1	0	0	0	0	0	0	000101000000
Os01g0759900	-	-	-2.68244	0.0445575	-2.99319	0.0196417	-	-	-	-	-	-	0	0	0	1	0	1	0	0	0	0	0	0	000101000000
Os01g0760000	-	-	-6.39762	7.54352e-19	-7.00946	7.57719e-23	-	-	-	-	-	-	0	0	0	1	0	1	0	0	0	0	0	0	000101000000
Os01g0760400	-	-	-1.31105	1.12359e-05	-1.59126	2.98881e-08	-	-	-	-	-	-	0	0	0	1	0	1	0	0	0	0	0	0	000101000000
Os01g0760900	-	-	-2.30076	3.23349e-31	-2.21846	3.59566e-29	-	-	-	-	-2.74784	0.049772	0	0	0	1	0	1	0	0	0	0	0	1	000101000001
Os01g0761000	-	-	-1.13779	2.48303e-06	-	-	-	-	-	-	-	-	0	0	0	1	0	0	0	0	0	0	0	0	000100000000
Os01g0761400	-	-	-	-	-	-	-	-	-	-	-2.0333	0.006346	0	0	0	0	0	0	0	0	0	0	0	1	000000000001
Os01g0761500	-	-	-	-	-3.70497	0.0147669	-	-	-	-	-	-	0	0	0	0	0	1	0	0	0	0	0	0	000001000000
Os01g0761800	-	-	-	-	-	-	-	-	-	-	-2.62516	0.000136772	0	0	0	0	0	0	0	0	0	0	0	1	000000000001
Os01g0762000	-	-	1.16157	2.44401e-13	1.22496	6.6437e-15	-	-	-	-	-	-	0	0	1	0	1	0	0	0	0	0	0	0	001010000000
Os01g0762500	-1.27899	2.23601e-09	-3.98299	1.42431e-93	-5.26199	3.57127e-164	-	-	-	-	-1.37385	0.00878451	0	1	0	1	0	1	0	0	0	0	0	1	010101000001
Os01g0762900	-	-	-1.67183	0.00149168	-2.10084	2.88708e-05	-	-	-	-	-	-	0	0	0	1	0	1	0	0	0	0	0	0	000101000000
Os01g0763600	-	-	-	-	-	-	-	-	-	-	-1.23482	0.00275249	0	0	0	0	0	0	0	0	0	0	0	1	000000000001
Os01g0763750	-	-	-	-	1.09494	3.56076e-06	-	-	-	-	-	-	0	0	0	0	1	0	0	0	0	0	0	0	000010000000
Os01g0763900	-	-	-1.15796	0.00319874	-1.03086	0.00909073	-	-	-	-	-	-	0	0	0	1	0	1	0	0	0	0	0	0	000101000000
Os01g0764000	-	-	-1.21527	1.71961e-05	-1.4406	1.50877e-07	-	-	-	-	-	-	0	0	0	1	0	1	0	0	0	0	0	0	000101000000
Os01g0764800	-	-	-4.38246	0.000831607	-4.14523	0.00155939	-	-	-	-	-	-	0	0	0	1	0	1	0	0	0	0	0	0	000101000000
Os01g0765500	-	-	-1.13292	0.000124563	-1.06162	0.000317827	-	-	-	-	-	-	0	0	0	1	0	1	0	0	0	0	0	0	000101000000
Os01g0765600	-	-	-4.79068	0.00725823	-4.47713	0.0123929	-	-	-	-	-	-	0	0	0	1	0	1	0	0	0	0	0	0	000101000000
Os01g0766400	-	-	-1.57498	0.00162554	-1.09313	0.0386954	-	-	-	-	-	-	0	0	0	1	0	1	0	0	0	0	0	0	000101000000
Os01g0766600	-	-	-	-	1.05977	2.02351e-13	-	-	-	-	-	-	0	0	0	0	1	0	0	0	0	0	0	0	000010000000
Os01g0766900	-	-	-1.05201	0.0226462	-1.29577	0.00306481	-	-	-	-	-	-	0	0	0	1	0	1	0	0	0	0	0	0	000101000000
Os01g0767966	-	-	-	-	-3.92813	0.00646873	-	-	-	-	-	-	0	0	0	0	0	1	0	0	0	0	0	0	000001000000
Os01g0768600	-	-	1.04805	1.23313e-08	1.03329	1.46831e-08	-	-	-	-	-	-	0	0	1	0	1	0	0	0	0	0	0	0	001010000000
Os01g0769700	-	-	-1.75717	4.67443e-43	-2.16018	7.20001e-66	-	-	-	-	-	-	0	0	0	1	0	1	0	0	0	0	0	0	000101000000
Os01g0770700	-	-	-1.13385	4.64369e-05	-1.50657	1.82344e-08	-	-	-	-	-1.62875	0.00102256	0	0	0	1	0	1	0	0	0	0	0	1	000101000001
Os01g0772400	-	-	1.04887	2.00194e-11	-	-	-	-	-	-	-	-	0	0	1	0	0	0	0	0	0	0	0	0	001000000000
Os01g0773700	3.14965	0.0032497	1.36634	0.0138372	4.51599	5.21551e-08	-	-	-	-	2.64321	0.0433378	1	0	1	0	1	0	0	0	0	0	1	0	101010000010
Os01g0776300	-	-	-1.41759	0.0226046	-1.69985	0.00418563	-	-	-	-	-	-	0	0	0	1	0	1	0	0	0	0	0	0	000101000000
Os01g0776600	-	-	-1.08267	4.66789e-07	-1.30666	3.0677e-10	-	-	-	-	-	-	0	0	0	1	0	1	0	0	0	0	0	0	000101000000
Os01g0776700	-	-	-	-	-1.02903	1.15415e-10	-	-	-	-	-	-	0	0	0	0	0	1	0	0	0	0	0	0	000001000000
Os01g0777000	-	-	-	-	-	-	-	-	-	-	1.87813	0.0199928	0	0	0	0	0	0	0	0	0	0	1	0	000000000010
Os01g0777300	-	-	1.34903	0.0421937	1.95883	0.002858	-	-	-	-	-	-	0	0	1	0	1	0	0	0	0	0	0	0	001010000000
Os01g0777450	-	-	1.00349	0.00172483	-	-	-	-	-	-	-	-	0	0	1	0	0	0	0	0	0	0	0	0	001000000000
Os01g0777650	-	-	1.04999	0.00725823	-	-	-	-	-	-	-	-	0	0	1	0	0	0	0	0	0	0	0	0	001000000000
Os01g0778400	-	-	-2.64573	5.25078e-07	-2.59401	7.34115e-07	-	-	-	-	-	-	0	0	0	1	0	1	0	0	0	0	0	0	000101000000
Os01g0778900	-	-	-2.81453	4.36001e-05	-1.88969	0.0101816	-	-	-	-	-	-	0	0	0	1	0	1	0	0	0	0	0	0	000101000000
Os01g0779300	-	-	-2.42917	0.0486369	-2.57194	0.0318531	-	-	-	-	-	-	0	0	0	1	0	1	0	0	0	0	0	0	000101000000
Os01g0780800	-	-	-1.53191	3.12817e-15	-1.62641	2.1173e-17	-	-	-	-	-	-	0	0	0	1	0	1	0	0	0	0	0	0	000101000000
Os01g0780900	-	-	-1.09732	4.00778e-10	-1.24665	5.25053e-13	-	-	-	-	-	-	0	0	0	1	0	1	0	0	0	0	0	0	000101000000
Os01g0783700	-	-	-2.84427	1.22433e-06	-2.92607	4.10308e-07	-	-	-	-	-	-	0	0	0	1	0	1	0	0	0	0	0	0	000101000000
Os01g0784200	-	-	-	-	2.53883	0.0355962	-	-	-	-	-	-	0	0	0	0	1	0	0	0	0	0	0	0	000010000000
Os01g0785400	-	-	-1.85385	0.0343251	-1.90083	0.0268197	-	-	-	-	-	-	0	0	0	1	0	1	0	0	0	0	0	0	000101000000
Os01g0785900	-	-	-2.76314	0.00772742	-2.20475	0.0404629	-	-	-	-	-	-	0	0	0	1	0	1	0	0	0	0	0	0	000101000000
Os01g0786500	-	-	-1.8861	0.00439072	-1.48261	0.0304911	-	-	-	-	-	-	0	0	0	1	0	1	0	0	0	0	0	0	000101000000
Os01g0787400	-	-	-1.12625	0.000414081	-	-	-	-	-	-	-1.26564	0.00905695	0	0	0	1	0	0	0	0	0	0	0	1	000100000001
Os01g0793800	-	-	-4.45898	0.00882403	-5.23432	0.00122191	-	-	-	-	-2.38025	0.0317013	0	0	0	1	0	1	0	0	0	0	0	1	000101000001
Os01g0793900	-	-	-4.05166	2.9584e-16	-4.80364	2.86848e-23	-	-	-2.65635	7.16275e-05	-2.18592	0.00102256	0	0	0	1	0	1	0	0	0	1	0	1	000101000101
Os01g0794100	-	-	-3.8709	7.44508e-26	-3.79569	5.25558e-25	-	-	-3.66425	0.00472657	-3.0899	0.00848908	0	0	0	1	0	1	0	0	0	1	0	1	000101000101
Os01g0794500	-	-	-	-	-1.34433	1.52383e-18	-	-	-	-	-	-	0	0	0	0	0	1	0	0	0	0	0	0	000001000000
Os01g0795050	-	-	-2.62052	0.0378114	-	-	-	-	-	-	-	-	0	0	0	1	0	0	0	0	0	0	0	0	000100000000
Os01g0795200	-	-	-3.92584	0.0227059	-3.50004	0.0452166	-	-	-	-	-	-	0	0	0	1	0	1	0	0	0	0	0	0	000101000000
Os01g0795400	-	-	-3.66542	0.0331569	-4.2008	0.0106352	-	-	-	-	-	-	0	0	0	1	0	1	0	0	0	0	0	0	000101000000
Os01g0797600	-	-	-2.6379	5.40067e-44	-2.91116	7.31793e-54	-	-	-	-	-	-	0	0	0	1	0	1	0	0	0	0	0	0	000101000000
Os01g0797900	-	-	-1.10541	3.76553e-09	-	-	-	-	-	-	-	-	0	0	0	1	0	0	0	0	0	0	0	0	000100000000
Os01g0799500	-	-	-2.17932	3.0319e-09	-2.47591	4.46952e-12	-	-	-	-	-	-	0	0	0	1	0	1	0	0	0	0	0	0	000101000000
Os01g0800300	-	-	-1.02171	1.34266e-06	-	-	-	-	-	-	-	-	0	0	0	1	0	0	0	0	0	0	0	0	000100000000
Os01g0800800	-	-	-1.24057	1.98871e-05	-1.4063	7.17576e-07	-	-	-	-	-	-	0	0	0	1	0	1	0	0	0	0	0	0	000101000000
Os01g0800900	-	-	-2.0384	2.1673e-16	-1.75909	2.03343e-12	-	-	-	-	-	-	0	0	0	1	0	1	0	0	0	0	0	0	000101000000
Os01g0801901	-	-	1.30368	0.00196723	1.32627	0.00139552	-	-	-	-	-	-	0	0	1	0	1	0	0	0	0	0	0	0	001010000000
Os01g0802200	-	-	-2.0392	0.0046328	-	-	-	-	-	-	-	-	0	0	0	1	0	0	0	0	0	0	0	0	000100000000
Os01g0802600	1.1319	0.00461793	-2.51551	5.42561e-13	-1.38361	0.000232276	-	-	-	-	-	-	1	0	0	1	0	1	0	0	0	0	0	0	100101000000
Os01g0804400	-	-	-1.42208	0.000739638	-1.18819	0.00568187	-	-	-	-	-	-	0	0	0	1	0	1	0	0	0	0	0	0	000101000000
Os01g0805200	1.09752	0.0246154	-	-	-	-	-	-	-	-	-	-	1	0	0	0	0	0	0	0	0	0	0	0	100000000000
Os01g0805600	2.35101	0.0110376	-1.75903	0.0135385	-	-	-	-	-	-	-	-	1	0	0	1	0	0	0	0	0	0	0	0	100100000000
Os01g0805700	-	-	-	-	1.03903	9.95133e-18	-	-	-	-	-	-	0	0	0	0	1	0	0	0	0	0	0	0	000010000000
Os01g0805900	-	-	-1.67861	1.00065e-23	-1.43165	1.78914e-17	-	-	-	-	-	-	0	0	0	1	0	1	0	0	0	0	0	0	000101000000
Os01g0806200	-1.02537	0.000675535	-	-	-1.30043	3.44484e-07	-	-	-	-	-	-	0	1	0	0	0	1	0	0	0	0	0	0	010001000000
Os01g0806300	-1.89029	0.000337731	-	-	-	-	-	-	-	-	-	-	0	1	0	0	0	0	0	0	0	0	0	0	010000000000
Os01g0807000	-	-	-	-	3.01932	0.0212608	-	-	-	-	-	-	0	0	0	0	1	0	0	0	0	0	0	0	000010000000
Os01g0807900	-	-	-1.81741	3.71602e-06	-1.70343	1.45764e-05	-	-	-	-	-	-	0	0	0	1	0	1	0	0	0	0	0	0	000101000000
Os01g0810000	-	-	1.15773	1.38656e-08	-	-	-	-	-	-	-	-	0	0	1	0	0	0	0	0	0	0	0	0	001000000000
Os01g0810300	1.81618	0.00107974	-	-	2.16746	2.04869e-06	-	-	-	-	-	-	1	0	0	0	1	0	0	0	0	0	0	0	100010000000
Os01g0812050	-	-	-	-	-1.06963	5.29591e-06	-	-	-	-	-	-	0	0	0	0	0	1	0	0	0	0	0	0	000001000000
Os01g0812900	-	-	-2.29978	6.32763e-15	-1.83941	7.50473e-10	-	-	-	-	-	-	0	0	0	1	0	1	0	0	0	0	0	0	000101000000
Os01g0813000	-	-	-	-	-3.07377	0.00846474	-	-	-	-	-	-	0	0	0	0	0	1	0	0	0	0	0	0	000001000000
Os01g0813300	-	-	-4.79295	0.00752269	-4.13615	0.0243518	-	-	-	-	-	-	0	0	0	1	0	1	0	0	0	0	0	0	000101000000
Os01g0813350	-	-	-4.80585	0.00755851	-	-	-	-	-	-	-	-	0	0	0	1	0	0	0	0	0	0	0	0	000100000000
Os01g0814100	-	-	-2.3906	0.00157272	-3.57803	2.61431e-07	-	-	-	-	-	-	0	0	0	1	0	1	0	0	0	0	0	0	000101000000
Os01g0814900	-	-	-	-	-1.01652	2.28075e-08	-	-	-	-	-	-	0	0	0	0	0	1	0	0	0	0	0	0	000001000000
Os01g0815700	-	-	-	-	1.16903	7.09027e-17	-	-	-	-	-	-	0	0	0	0	1	0	0	0	0	0	0	0	000010000000
Os01g0817000	-	-	-1.4693	9.46746e-05	-1.70306	2.98844e-06	-	-	-	-	-	-	0	0	0	1	0	1	0	0	0	0	0	0	000101000000
Os01g0818200	-	-	-	-	1.6353	0.0122593	-	-	-	-	-	-	0	0	0	0	1	0	0	0	0	0	0	0	000010000000
Os01g0819000	-	-	-	-	-	-	1.27005	0.00988292	-	-	1.83687	1.00234e-06	0	0	0	0	0	0	1	0	0	0	1	0	000000100010
Os01g0819100	-	-	-1.04419	0.0117837	-1.41047	0.000276016	-	-	-	-	-	-	0	0	0	1	0	1	0	0	0	0	0	0	000101000000
Os01g0821300	-	-	-4.3093	0.00735687	-4.88436	0.00163638	-	-	-	-	-	-	0	0	0	1	0	1	0	0	0	0	0	0	000101000000
Os01g0821600	-	-	-1.26833	1.51841e-06	-2.19103	2.62484e-19	-	-	-	-	-	-	0	0	0	1	0	1	0	0	0	0	0	0	000101000000
Os01g0821900	-	-	-1.64166	0.000224915	-1.63258	0.000209008	-	-	-	-	-	-	0	0	0	1	0	1	0	0	0	0	0	0	000101000000
Os01g0822200	-	-	-	-	1.06902	7.84164e-18	-	-	-	-	-	-	0	0	0	0	1	0	0	0	0	0	0	0	000010000000
Os01g0822800	-	-	-2.16419	4.2301e-08	-1.7186	2.16452e-05	-	-	-	-	-2.9318	0.0256799	0	0	0	1	0	1	0	0	0	0	0	1	000101000001
Os01g0822900	-	-	-2.08238	4.60171e-30	-2.44269	8.43801e-42	-	-	-	-	-	-	0	0	0	1	0	1	0	0	0	0	0	0	000101000000
Os01g0823300	-	-	-1.14874	2.28936e-10	-1.01169	2.4562e-08	-	-	-	-	-	-	0	0	0	1	0	1	0	0	0	0	0	0	000101000000
Os01g0823600	-	-	-	-	3.46933	0.0430326	-	-	-	-	-	-	0	0	0	0	1	0	0	0	0	0	0	0	000010000000
Os01g0823900	-	-	-	-	-1.82126	0.0211319	-	-	-	-	-	-	0	0	0	0	0	1	0	0	0	0	0	0	000001000000
Os01g0824500	-	-	-2.84106	0.0416294	-	-	-	-	-	-	-	-	0	0	0	1	0	0	0	0	0	0	0	0	000100000000
Os01g0824700	-	-	-	-	1.03759	4.087e-06	-	-	-	-	-	-	0	0	0	0	1	0	0	0	0	0	0	0	000010000000
Os01g0825000	-	-	-	-	-2.37826	0.0439828	-	-	-	-	-	-	0	0	0	0	0	1	0	0	0	0	0	0	000001000000
Os01g0825500	-	-	-1.60872	7.71406e-05	-1.71243	1.72411e-05	-	-	-2.7493	0.00204661	-2.81015	0.000264339	0	0	0	1	0	1	0	0	0	1	0	1	000101000101
Os01g0826400	-	-	-	-	-3.6816	0.0018297	-	-	-	-	-	-	0	0	0	0	0	1	0	0	0	0	0	0	000001000000
Os01g0827400	-	-	-1.32074	0.00481545	-1.44202	0.00156421	-	-	-	-	-	-	0	0	0	1	0	1	0	0	0	0	0	0	000101000000
Os01g0827600	-	-	-	-	1.1039	2.75062e-06	-	-	-	-	-	-	0	0	0	0	1	0	0	0	0	0	0	0	000010000000
Os01g0829100	-	-	-1.1993	0.00920263	-1.75036	3.90346e-05	-	-	-	-	-	-	0	0	0	1	0	1	0	0	0	0	0	0	000101000000
Os01g0829900	-	-	-	-	1.55056	0.0214673	-	-	-	-	-	-	0	0	0	0	1	0	0	0	0	0	0	0	000010000000
Os01g0830200	-	-	-	-	-	-	-	-	-	-	-1.10963	0.027758	0	0	0	0	0	0	0	0	0	0	0	1	000000000001
Os01g0833000	-	-	-1.50907	0.00683915	-1.51579	0.00582379	-	-	-	-	-	-	0	0	0	1	0	1	0	0	0	0	0	0	000101000000
Os01g0833150	-	-	-1.83763	0.000946442	-1.52089	0.00735488	-	-	-	-	-	-	0	0	0	1	0	1	0	0	0	0	0	0	000101000000
Os01g0833400	-	-	-1.23939	1.052e-08	-1.38084	7.70078e-11	-	-	-	-	-	-	0	0	0	1	0	1	0	0	0	0	0	0	000101000000
Os01g0833500	-	-	-1.5119	0.0142415	-2.62615	2.34517e-06	-	-	-	-	-	-	0	0	0	1	0	1	0	0	0	0	0	0	000101000000
Os01g0833600	-	-	-2.09601	0.00528774	-2.29864	0.00158877	-	-	-	-	-	-	0	0	0	1	0	1	0	0	0	0	0	0	000101000000
Os01g0834700	-	-	-	-	1.29112	3.81339e-19	-	-	-	-	-	-	0	0	0	0	1	0	0	0	0	0	0	0	000010000000
Os01g0834900	-	-	-2.30947	3.64981e-16	-3.09914	6.61802e-30	-	-	-	-	-	-	0	0	0	1	0	1	0	0	0	0	0	0	000101000000
Os01g0835800	-	-	-	-	1.37537	0.00128802	-	-	-	-	-	-	0	0	0	0	1	0	0	0	0	0	0	0	000010000000
Os01g0836600	-	-	-4.06126	0.0427995	-	-	-	-	-	-	-	-	0	0	0	1	0	0	0	0	0	0	0	0	000100000000
Os01g0836900	-	-	-3.61992	0.0465102	-	-	-	-	-	-	-	-	0	0	0	1	0	0	0	0	0	0	0	0	000100000000
Os01g0838350	-	-	-1.19413	0.00856586	-	-	-	-	-	-	-	-	0	0	0	1	0	0	0	0	0	0	0	0	000100000000
Os01g0838400	-	-	-	-	-1.07424	0.00518062	-	-	-	-	-	-	0	0	0	0	0	1	0	0	0	0	0	0	000001000000
Os01g0839400	-	-	-	-	3.53307	0.0269997	-	-	-	-	-	-	0	0	0	0	1	0	0	0	0	0	0	0	000010000000
Os01g0839801	-	-	-3.64227	0.0494959	-	-	-	-	-	-	-	-	0	0	0	1	0	0	0	0	0	0	0	0	000100000000
Os01g0839900	-	-	-1.02271	0.00256643	-1.17217	0.000357561	-	-	-	-	-	-	0	0	0	1	0	1	0	0	0	0	0	0	000101000000
Os01g0840100	-	-	-1.13359	6.4547e-07	-	-	-	-	-	-	-	-	0	0	0	1	0	0	0	0	0	0	0	0	000100000000
Os01g0840900	-	-	-1.13478	0.00290115	-	-	-	-	-	-	-	-	0	0	0	1	0	0	0	0	0	0	0	0	000100000000
Os01g0841050	-	-	1.27765	0.0308888	-	-	-	-	-	-	-	-	0	0	1	0	0	0	0	0	0	0	0	0	001000000000
Os01g0841100	-	-	-1.6888	3.42056e-07	-1.9007	4.20772e-09	-	-	-	-	-	-	0	0	0	1	0	1	0	0	0	0	0	0	000101000000
Os01g0843700	-	-	-4.18973	0.0367984	-	-	-	-	-	-	-	-	0	0	0	1	0	0	0	0	0	0	0	0	000100000000
Os01g0844500	-	-	-2.36232	7.75982e-18	-1.80831	9.76173e-11	-	-	-	-	-	-	0	0	0	1	0	1	0	0	0	0	0	0	000101000000
Os01g0844900	-	-	-	-	-1.1978	0.00018236	-	-	-	-	-	-	0	0	0	0	0	1	0	0	0	0	0	0	000001000000
Os01g0845100	-	-	-2.20303	0.000790144	-2.4281	0.000141721	-	-	-	-	-	-	0	0	0	1	0	1	0	0	0	0	0	0	000101000000
Os01g0847700	1.40777	2.27526e-16	-	-	-	-	-	-	-	-	-	-	1	0	0	0	0	0	0	0	0	0	0	0	100000000000
Os01g0848300	-	-	-1.61699	0.0388169	-1.5962	0.0389827	-	-	-	-	-	-	0	0	0	1	0	1	0	0	0	0	0	0	000101000000
Os01g0848400	-	-	-4.02289	0.0220936	-	-	-	-	-	-	-	-	0	0	0	1	0	0	0	0	0	0	0	0	000100000000
Os01g0849100	-	-	-3.20583	0.034983	-3.55402	0.015293	-	-	-	-	-	-	0	0	0	1	0	1	0	0	0	0	0	0	000101000000
Os01g0849600	-	-	-	-	-1.55955	5.29732e-17	-	-	-	-	-	-	0	0	0	0	0	1	0	0	0	0	0	0	000001000000
Os01g0850050	-	-	-	-	-1.34067	0.0135869	-	-	-	-	-	-	0	0	0	0	0	1	0	0	0	0	0	0	000001000000
Os01g0850100	-	-	-	-	-	-	-	-	-	-	1.27102	0.00122827	0	0	0	0	0	0	0	0	0	0	1	0	000000000010
Os01g0850400	-	-	-1.01735	0.00766647	-	-	-	-	-	-	-	-	0	0	0	1	0	0	0	0	0	0	0	0	000100000000
Os01g0850700	-	-	-2.8226	0.00926127	-3.85863	0.000130931	-	-	-	-	-	-	0	0	0	1	0	1	0	0	0	0	0	0	000101000000
Os01g0850900	-	-	-2.01406	4.61336e-06	-2.16614	5.65622e-07	-	-	-	-	-	-	0	0	0	1	0	1	0	0	0	0	0	0	000101000000
Os01g0852400	-	-	-2.40374	0.0189842	-3.15572	0.000954864	-	-	-	-	-	-	0	0	0	1	0	1	0	0	0	0	0	0	000101000000
Os01g0853600	-	-	-	-	-1.08992	0.00703492	-	-	-	-	-	-	0	0	0	0	0	1	0	0	0	0	0	0	000001000000
Os01g0853800	-	-	-1.52178	1.19278e-12	-1.12166	3.31951e-07	-	-	-	-	-	-	0	0	0	1	0	1	0	0	0	0	0	0	000101000000
Os01g0854400	-	-	-	-	1.40364	0.0259709	-	-	-	-	-	-	0	0	0	0	1	0	0	0	0	0	0	0	000010000000
Os01g0855200	-	-	-1.20618	1.82908e-09	-1.04408	2.13775e-07	-	-	-	-	-	-	0	0	0	1	0	1	0	0	0	0	0	0	000101000000
Os01g0855600	-	-	-2.92052	0.00658533	-3.00285	0.00442757	-	-	-	-	-	-	0	0	0	1	0	1	0	0	0	0	0	0	000101000000
Os01g0855900	-	-	-	-	-1.05983	0.00161109	-	-	-	-	-	-	0	0	0	0	0	1	0	0	0	0	0	0	000001000000
Os01g0856850	-	-	2.05923	0.000389028	2.15713	0.000181104	-	-	-	-	-	-	0	0	1	0	1	0	0	0	0	0	0	0	001010000000
Os01g0856900	-	-	2.02716	1.26318e-08	1.80287	1.62027e-07	-	-	-	-	-	-	0	0	1	0	1	0	0	0	0	0	0	0	001010000000
Os01g0857400	-	-	-1.44154	0.000981706	-1.3045	0.00302419	-	-	-	-	-	-	0	0	0	1	0	1	0	0	0	0	0	0	000101000000
Os01g0857500	-	-	-2.12056	1.0306e-06	-2.78487	1.50629e-11	-	-	-	-	-	-	0	0	0	1	0	1	0	0	0	0	0	0	000101000000
Os01g0858900	-	-	-2.99386	1.38215e-10	-3.0121	7.11122e-11	-	-	-	-	-	-	0	0	0	1	0	1	0	0	0	0	0	0	000101000000
Os01g0859100	-	-	-	-	-3.17807	0.00160812	-	-	-	-	-	-	0	0	0	0	0	1	0	0	0	0	0	0	000001000000
Os01g0859200	-	-	-1.28353	0.00375012	-	-	-	-	-	-	-	-	0	0	0	1	0	0	0	0	0	0	0	0	000100000000
Os01g0860450	-	-	1.30089	0.00346352	1.44885	0.00097981	-	-	-	-	-	-	0	0	1	0	1	0	0	0	0	0	0	0	001010000000
Os01g0860700	-	-	1.13729	0.0268144	1.41301	0.00516313	-	-	-	-	-	-	0	0	1	0	1	0	0	0	0	0	0	0	001010000000
Os01g0861900	-	-	-	-	-	-	-	-	-	-	-1.69849	0.0102257	0	0	0	0	0	0	0	0	0	0	0	1	000000000001
Os01g0863300	-	-	-2.3043	8.19127e-08	-2.31381	5.57893e-08	-	-	-	-	-	-	0	0	0	1	0	1	0	0	0	0	0	0	000101000000
Os01g0863800	-	-	-5.98256	7.38833e-05	-5.38677	0.000408863	-	-	-	-	-	-	0	0	0	1	0	1	0	0	0	0	0	0	000101000000
Os01g0864000	-	-	-	-	-3.80911	0.0312821	-	-	-	-	-	-	0	0	0	0	0	1	0	0	0	0	0	0	000001000000
Os01g0864500	-	-	-4.82291	4.65384e-33	-5.26751	7.49994e-40	-	-	-	-	-	-	0	0	0	1	0	1	0	0	0	0	0	0	000101000000
Os01g0865100	-	-	-	-	-	-	-1.41632	0.00885284	-	-	-1.60531	0.000330466	0	0	0	0	0	0	0	1	0	0	0	1	000000010001
Os01g0865800	-	-	-4.48209	0.0108322	-4.70165	0.00610925	-	-	-	-	-	-	0	0	0	1	0	1	0	0	0	0	0	0	000101000000
Os01g0866133	-	-	-1.69506	2.59761e-20	-1.43178	9.92456e-15	-	-	-	-	-1.55006	0.00255921	0	0	0	1	0	1	0	0	0	0	0	1	000101000001
Os01g0866550	-	-	-4.39284	0.0062349	-3.70221	0.0246439	-	-	-	-	-	-	0	0	0	1	0	1	0	0	0	0	0	0	000101000000
Os01g0867400	-	-	-1.49644	0.000103615	-1.08642	0.00688019	-	-	-	-	-	-	0	0	0	1	0	1	0	0	0	0	0	0	000101000000
Os01g0867700	-	-	-1.08007	8.85894e-06	-1.22894	2.16725e-07	-	-	-	-	-	-	0	0	0	1	0	1	0	0	0	0	0	0	000101000000
Os01g0868000	-1.63271	0.046421	-	-	-1.72609	0.00485183	-	-	-	-	-	-	0	1	0	0	0	1	0	0	0	0	0	0	010001000000
Os01g0869000	-	-	-	-	1.25498	5.11796e-20	-	-	-	-	1.25788	0.0459414	0	0	0	0	1	0	0	0	0	0	1	0	000010000010
Os01g0869800	2.12504	5.99053e-09	-	-	1.8836	3.98268e-08	-	-	-	-	-	-	1	0	0	0	1	0	0	0	0	0	0	0	100010000000
Os01g0869900	-	-	-	-	-	-	-	-	-	-	-1.29802	0.000269306	0	0	0	0	0	0	0	0	0	0	0	1	000000000001
Os01g0871500	-	-	-	-	-1.12748	0.00143816	-	-	-	-	-	-	0	0	0	0	0	1	0	0	0	0	0	0	000001000000
Os01g0872000	-	-	-	-	-3.45	0.020147	-	-	-	-	-	-	0	0	0	0	0	1	0	0	0	0	0	0	000001000000
Os01g0872400	-	-	-1.3667	0.0207659	-1.33589	0.0224091	-	-	-	-	-	-	0	0	0	1	0	1	0	0	0	0	0	0	000101000000
Os01g0873200	-	-	-1.65302	0.0165291	-	-	-	-	-	-	-	-	0	0	0	1	0	0	0	0	0	0	0	0	000100000000
Os01g0874300	-	-	-1.05706	0.0057791	-	-	-	-	-	-	-	-	0	0	0	1	0	0	0	0	0	0	0	0	000100000000
Os01g0875500	-	-	-	-	-1.18258	3.79712e-25	-	-	-	-	-	-	0	0	0	0	0	1	0	0	0	0	0	0	000001000000
Os01g0875700	-	-	-1.3795	3.73426e-08	-1.60678	4.34963e-11	-	-	-	-	-	-	0	0	0	1	0	1	0	0	0	0	0	0	000101000000
Os01g0876400	-	-	1.08691	8.12172e-16	1.25625	5.43739e-21	-	-	-	-	-	-	0	0	1	0	1	0	0	0	0	0	0	0	001010000000
Os01g0876800	-	-	-2.08533	1.46546e-17	-2.19696	8.08366e-20	-	-	-	-	-	-	0	0	0	1	0	1	0	0	0	0	0	0	000101000000
Os01g0878000	-	-	-	-	-4.39917	0.00758563	-	-	-	-	-	-	0	0	0	0	0	1	0	0	0	0	0	0	000001000000
Os01g0878700	-	-	-1.56576	0.00392011	-1.80231	0.000585893	-	-	-	-	-	-	0	0	0	1	0	1	0	0	0	0	0	0	000101000000
Os01g0878800	-	-	-1.66304	0.00169297	-1.32399	0.0152271	-	-	-	-	-	-	0	0	0	1	0	1	0	0	0	0	0	0	000101000000
Os01g0880200	-	-	-1.31699	1.00135e-08	-1.27686	2.30396e-08	-	-	-	-	-	-	0	0	0	1	0	1	0	0	0	0	0	0	000101000000
Os01g0880300	-	-	-2.65696	0.000317621	-2.49952	0.000701836	-	-	-	-	-	-	0	0	0	1	0	1	0	0	0	0	0	0	000101000000
Os01g0880350	-	-	-4.01318	0.0423184	-4.38942	0.0209669	-	-	-	-	-	-	0	0	0	1	0	1	0	0	0	0	0	0	000101000000
Os01g0881300	-1.43592	4.48362e-24	-1.76515	5.35162e-31	-3.20106	1.79974e-106	-	-	-1.4994	0.041498	-2.17677	1.48929e-05	0	1	0	1	0	1	0	0	0	1	0	1	010101000101
Os01g0881500	-	-	-	-	-	-	-	-	-	-	-1.13175	0.00525012	0	0	0	0	0	0	0	0	0	0	0	1	000000000001
Os01g0881800	-	-	-1.41181	0.0468566	-1.38369	0.048881	-	-	-	-	-	-	0	0	0	1	0	1	0	0	0	0	0	0	000101000000
Os01g0883900	-	-	-	-	-1.09755	1.38118e-07	-	-	-	-	-	-	0	0	0	0	0	1	0	0	0	0	0	0	000001000000
Os01g0884200	-	-	2.84617	0.00210255	3.68711	0.000404701	-	-	-	-	-	-	0	0	1	0	1	0	0	0	0	0	0	0	001010000000
Os01g0884500	-	-	-1.72201	2.52797e-05	-1.77798	9.77829e-06	-	-	-	-	-	-	0	0	0	1	0	1	0	0	0	0	0	0	000101000000
Os01g0885200	-	-	-1.39425	3.96087e-10	-1.75599	3.00335e-16	-	-	-	-	-	-	0	0	0	1	0	1	0	0	0	0	0	0	000101000000
Os01g0885300	-	-	1.17446	2.98219e-16	1.8925	7.38627e-40	-	-	-	-	-	-	0	0	1	0	1	0	0	0	0	0	0	0	001010000000
Os01g0886300	-	-	-	-	-1.12242	8.90138e-12	-	-	-	-	-	-	0	0	0	0	0	1	0	0	0	0	0	0	000001000000
Os01g0886900	-	-	-	-	-1.04015	1.60434e-10	-	-	-	-	-	-	0	0	0	0	0	1	0	0	0	0	0	0	000001000000
Os01g0888600	-	-	-2.38765	9.66535e-18	-3.20712	2.48179e-33	-	-	-	-	-	-	0	0	0	1	0	1	0	0	0	0	0	0	000101000000
Os01g0890050	-	-	-	-	1.26968	0.0303636	-	-	-	-	-	-	0	0	0	0	1	0	0	0	0	0	0	0	000010000000
Os01g0891400	-	-	-1.02283	5.53446e-09	-	-	-	-	-	-	-	-	0	0	0	1	0	0	0	0	0	0	0	0	000100000000
Os01g0892300	-	-	-	-	-3.72339	0.0368392	-	-	-	-	-	-	0	0	0	0	0	1	0	0	0	0	0	0	000001000000
Os01g0892500	-	-	-	-	-4.31311	0.0373663	-	-	-	-	-	-	0	0	0	0	0	1	0	0	0	0	0	0	000001000000
Os01g0892600	-	-	-	-	-1.66727	0.039393	-	-	-	-	-	-	0	0	0	0	0	1	0	0	0	0	0	0	000001000000
Os01g0892800	-	-	-2.23996	0.0139378	-3.50742	1.95431e-05	-	-	-	-	-	-	0	0	0	1	0	1	0	0	0	0	0	0	000101000000
Os01g0894600	-	-	-	-	-	-	-	-	-	-	-1.22652	0.00953296	0	0	0	0	0	0	0	0	0	0	0	1	000000000001
Os01g0895600	-	-	1.09247	3.41649e-11	1.24326	2.30543e-14	-	-	-	-	-	-	0	0	1	0	1	0	0	0	0	0	0	0	001010000000
Os01g0896400	-	-	-6.40524	2.10105e-05	-	-	-	-	-	-	-	-	0	0	0	1	0	0	0	0	0	0	0	0	000100000000
Os01g0896500	-	-	-	-	-	-	-	-	-	-	1.53147	0.0397623	0	0	0	0	0	0	0	0	0	0	1	0	000000000010
Os01g0897100	-	-	1.01876	0.000252052	-	-	-	-	-	-	-	-	0	0	1	0	0	0	0	0	0	0	0	0	001000000000
Os01g0897700	-	-	-	-	-1.16524	1.50102e-10	-	-	-	-	-	-	0	0	0	0	0	1	0	0	0	0	0	0	000001000000
Os01g0898500	-1.28479	0.000119473	-2.39586	1.85177e-09	-3.68066	5.5674e-23	-	-	-	-	-1.41897	0.00215825	0	1	0	1	0	1	0	0	0	0	0	1	010101000001
Os01g0899275	-	-	3.33283	0.00058643	2.8878	0.00105788	-	-	-	-	-	-	0	0	1	0	1	0	0	0	0	0	0	0	001010000000
Os01g0899387	-	-	2.357	1.24254e-05	2.66805	8.6356e-07	-	-	-	-	-	-	0	0	1	0	1	0	0	0	0	0	0	0	001010000000
Os01g0900800	-	-	-	-	1.78829	2.53961e-05	-	-	-	-	-	-	0	0	0	0	1	0	0	0	0	0	0	0	000010000000
Os01g0901500	-	-	-1.68387	0.0413377	-	-	-	-	-	-	-	-	0	0	0	1	0	0	0	0	0	0	0	0	000100000000
Os01g0902100	-	-	1.06175	1.45606e-11	1.11259	8.92539e-13	-	-	-	-	-	-	0	0	1	0	1	0	0	0	0	0	0	0	001010000000
Os01g0902300	-	-	-	-	-1.23888	8.30534e-22	-	-	-	-	-	-	0	0	0	0	0	1	0	0	0	0	0	0	000001000000
Os01g0902700	-	-	-1.81984	7.55786e-16	-2.18097	2.44622e-23	-	-	-3.94919	0.0152487	-3.4338	0.0157731	0	0	0	1	0	1	0	0	0	1	0	1	000101000101
Os01g0904400	-	-	-	-	1.76434	0.000998513	-	-	-	-	-	-	0	0	0	0	1	0	0	0	0	0	0	0	000010000000
Os01g0905200	-	-	-3.22245	9.27635e-25	-3.6324	5.12997e-32	-	-	-	-	-	-	0	0	0	1	0	1	0	0	0	0	0	0	000101000000
Os01g0905300	-	-	-4.98722	1.77462e-25	-5.29593	5.24653e-29	-	-	-	-	-	-	0	0	0	1	0	1	0	0	0	0	0	0	000101000000
Os01g0905400	-	-	-	-	-2.94769	0.0421068	-	-	-	-	-	-	0	0	0	0	0	1	0	0	0	0	0	0	000001000000
Os01g0905800	-	-	-1.09969	3.09892e-10	-	-	-	-	-	-	-	-	0	0	0	1	0	0	0	0	0	0	0	0	000100000000
Os01g0907200	-1.12573	0.000207296	-1.06819	0.00077205	-2.19393	6.5942e-15	-	-	-	-	-	-	0	1	0	1	0	1	0	0	0	0	0	0	010101000000
Os01g0908700	-	-	-	-	-1.10239	2.50273e-18	-	-	-	-	-	-	0	0	0	0	0	1	0	0	0	0	0	0	000001000000
Os01g0909150	-	-	-	-	4.22311	0.0477831	-	-	-	-	-	-	0	0	0	0	1	0	0	0	0	0	0	0	000010000000
Os01g0911800	-	-	-	-	1.05925	9.07515e-11	-	-	-	-	-	-	0	0	0	0	1	0	0	0	0	0	0	0	000010000000
Os01g0912700	-	-	1.05302	3.74214e-15	1.47956	1.43455e-29	1.17479	0.0388101	1.31083	0.0124547	2.48562	1.02329e-10	0	0	1	0	1	0	1	0	1	0	1	0	001010101010
Os01g0914000	-	-	-1.82441	7.05084e-07	-2.33102	3.61991e-11	-	-	-	-	-	-	0	0	0	1	0	1	0	0	0	0	0	0	000101000000
Os01g0914400	-	-	-1.82107	0.00292729	-2.39384	3.19695e-05	-	-	-	-	-	-	0	0	0	1	0	1	0	0	0	0	0	0	000101000000
Os01g0914600	-	-	-4.34286	0.0239687	-	-	-	-	-	-	-	-	0	0	0	1	0	0	0	0	0	0	0	0	000100000000
Os01g0915000	-	-	-2.41454	0.0187154	-3.08349	0.00135963	-	-	-	-	-	-	0	0	0	1	0	1	0	0	0	0	0	0	000101000000
Os01g0915200	-	-	-	-	-1.26537	6.56625e-07	-	-	-	-	-	-	0	0	0	0	0	1	0	0	0	0	0	0	000001000000
Os01g0915600	-	-	-	-	-1.17374	1.55506e-08	-	-	-	-	-	-	0	0	0	0	0	1	0	0	0	0	0	0	000001000000
Os01g0916200	-	-	-	-	-	-	-	-	-	-	1.1508	0.0223929	0	0	0	0	0	0	0	0	0	0	1	0	000000000010
Os01g0916350	-	-	1.51747	0.0219104	1.80233	0.00628025	-	-	-	-	-	-	0	0	1	0	1	0	0	0	0	0	0	0	001010000000
Os01g0917200	-	-	-	-	-	-	-	-	-	-	-1.81612	0.0446724	0	0	0	0	0	0	0	0	0	0	0	1	000000000001
Os01g0917300	-	-	-1.13552	0.00085757	-1.59916	5.24468e-07	-	-	-	-	-	-	0	0	0	1	0	1	0	0	0	0	0	0	000101000000
Os01g0917700	-	-	-2.35826	0.040001	-	-	-	-	-	-	-	-	0	0	0	1	0	0	0	0	0	0	0	0	000100000000
Os01g0918400	-	-	1.36855	2.74112e-10	1.82591	1.08127e-17	-	-	-	-	1.64239	0.0340838	0	0	1	0	1	0	0	0	0	0	1	0	001010000010
Os01g0919500	-	-	-1.12437	4.18985e-09	-1.3287	1.12293e-12	-	-	-	-	-	-	0	0	0	1	0	1	0	0	0	0	0	0	000101000000
Os01g0919600	-	-	-1.09079	0.0224558	-	-	-	-	-	-	-	-	0	0	0	1	0	0	0	0	0	0	0	0	000100000000
Os01g0921400	-	-	2.04771	7.36736e-09	1.65385	1.8446e-06	-	-	-	-	-	-	0	0	1	0	1	0	0	0	0	0	0	0	001010000000
Os01g0922100	-	-	-2.69978	0.00332881	-4.00927	2.10568e-06	-	-	-	-	-	-	0	0	0	1	0	1	0	0	0	0	0	0	000101000000
Os01g0923800	-	-	1.95649	0.00179294	-	-	-	-	-	-	-	-	0	0	1	0	0	0	0	0	0	0	0	0	001000000000
Os01g0924200	-	-	-	-	-	-	-	-	-	-	-2.35904	0.00161852	0	0	0	0	0	0	0	0	0	0	0	1	000000000001
Os01g0924500	-	-	1.736	0.0275619	-	-	-	-	-	-	-	-	0	0	1	0	0	0	0	0	0	0	0	0	001000000000
Os01g0925200	-	-	1.46938	5.58939e-16	1.47145	3.21556e-16	-	-	-	-	-	-	0	0	1	0	1	0	0	0	0	0	0	0	001010000000
Os01g0925400	-	-	-1.83715	0.0416659	-2.20099	0.00980668	-	-	-	-	-	-	0	0	0	1	0	1	0	0	0	0	0	0	000101000000
Os01g0926400	-	-	-	-	1.11107	2.40449e-06	-	-	-	-	-	-	0	0	0	0	1	0	0	0	0	0	0	0	000010000000
Os01g0926600	-	-	-1.41927	1.99617e-19	-1.51544	2.27192e-22	-	-	-	-	-	-	0	0	0	1	0	1	0	0	0	0	0	0	000101000000
Os01g0926700	-	-	-1.45079	5.74027e-13	-1.96219	2.92145e-24	-	-	-	-	-	-	0	0	0	1	0	1	0	0	0	0	0	0	000101000000
Os01g0927500	-	-	-1.00671	0.0016786	-1.35437	8.26876e-06	-	-	-	-	-	-	0	0	0	1	0	1	0	0	0	0	0	0	000101000000
Os01g0928000	-	-	-	-	-1.16462	0.00129103	-1.01931	0.0408822	-	-	-1.48957	6.22842e-05	0	0	0	0	0	1	0	1	0	0	0	1	000001010001
Os01g0929000	-	-	-1.55399	0.0229635	-1.44776	0.034264	-	-	-	-	-	-	0	0	0	1	0	1	0	0	0	0	0	0	000101000000
Os01g0933075	-	-	-	-	-1.31185	2.21828e-05	-	-	-	-	-	-	0	0	0	0	0	1	0	0	0	0	0	0	000001000000
Os01g0934100	-	-	-3.29207	2.45865e-71	-3.48421	1.92478e-80	-	-	-	-	-	-	0	0	0	1	0	1	0	0	0	0	0	0	000101000000
Os01g0934400	-	-	-	-	-	-	-	-	-	-	1.28944	0.0397623	0	0	0	0	0	0	0	0	0	0	1	0	000000000010
Os01g0934901	-	-	1.98128	0.00390684	1.41072	0.0316065	-	-	-	-	-	-	0	0	1	0	1	0	0	0	0	0	0	0	001010000000
Os01g0936600	-	-	-	-	-	-	-	-	-	-	-3.49801	0.0175328	0	0	0	0	0	0	0	0	0	0	0	1	000000000001
Os01g0937100	-	-	-1.18842	0.0168278	-1.65334	0.000363909	-	-	-	-	-	-	0	0	0	1	0	1	0	0	0	0	0	0	000101000000
Os01g0938100	-	-	-2.12442	0.00214558	-2.15917	0.00154182	-	-	-	-	-	-	0	0	0	1	0	1	0	0	0	0	0	0	000101000000
Os01g0939200	-	-	-1.0681	0.00842936	-1.15476	0.00338955	-	-	-	-	-	-	0	0	0	1	0	1	0	0	0	0	0	0	000101000000
Os01g0939300	-	-	1.60332	0.0050576	1.63767	0.00363338	-	-	-	-	-	-	0	0	1	0	1	0	0	0	0	0	0	0	001010000000
Os01g0939800	-	-	-	-	4.0057	0.0343774	-	-	-	-	-	-	0	0	0	0	1	0	0	0	0	0	0	0	000010000000
Os01g0940000	-	-	-1.71949	0.0474526	-	-	-	-	-	-	-	-	0	0	0	1	0	0	0	0	0	0	0	0	000100000000
Os01g0941800	-	-	-	-	-	-	-1.029	0.00885284	-	-	-1.35279	1.36946e-05	0	0	0	0	0	0	0	1	0	0	0	1	000000010001
Os01g0942300	-	-	-5.7134	4.50263e-05	-6.38964	2.95526e-06	-	-	-	-	-	-	0	0	0	1	0	1	0	0	0	0	0	0	000101000000
Os01g0943400	-	-	-	-	-1.43766	0.0150721	-	-	-	-	-	-	0	0	0	0	0	1	0	0	0	0	0	0	000001000000
Os01g0943950	-	-	1.92683	0.00329493	2.327	0.000439049	-	-	-	-	-	-	0	0	1	0	1	0	0	0	0	0	0	0	001010000000
Os01g0944000	-	-	-	-	-1.42965	3.22724e-12	-	-	-	-	-	-	0	0	0	0	0	1	0	0	0	0	0	0	000001000000
Os01g0944100	-	-	1.78433	1.50631e-08	2.15491	2.13041e-11	-	-	-	-	1.85541	0.00953521	0	0	1	0	1	0	0	0	0	0	1	0	001010000010
Os01g0944700	-	-	-	-	2.62298	0.0293457	-	-	-	-	-	-	0	0	0	0	1	0	0	0	0	0	0	0	000010000000
Os01g0944900	-	-	-	-	-	-	-	-	-	-	6.07693	0.000675993	0	0	0	0	0	0	0	0	0	0	1	0	000000000010
Os01g0946200	-	-	-	-	-2.41392	0.048881	-	-	-	-	-	-	0	0	0	0	0	1	0	0	0	0	0	0	000001000000
Os01g0947700	-	-	-	-	-1.21305	1.07397e-08	-	-	-	-	-	-	0	0	0	0	0	1	0	0	0	0	0	0	000001000000
Os01g0948100	-	-	-	-	1.00527	0.0030558	-	-	-	-	-	-	0	0	0	0	1	0	0	0	0	0	0	0	000010000000
Os01g0948600	1.04946	8.32311e-11	2.06956	1.85172e-53	3.11902	2.43875e-110	1.21725	0.00768261	-	-	2.08581	7.83975e-10	1	0	1	0	1	0	1	0	0	0	1	0	101010100010
Os01g0949300	-	-	-3.85524	1.6078e-42	-4.81207	1.29177e-67	-	-	-	-	-	-	0	0	0	1	0	1	0	0	0	0	0	0	000101000000
Os01g0949500	-1.07239	1.1759e-12	-6.4136	2.67373e-66	-7.48599	4.03063e-91	-	-	-	-	-	-	0	1	0	1	0	1	0	0	0	0	0	0	010101000000
Os01g0950700	-	-	-	-	1.29757	0.006616	-	-	-	-	-	-	0	0	0	0	1	0	0	0	0	0	0	0	000010000000
Os01g0952300	-	-	-	-	-	-	-	-	-	-	-1.90085	0.0317748	0	0	0	0	0	0	0	0	0	0	0	1	000000000001
Os01g0952600	-	-	-	-	-	-	-	-	-2.0673	3.57519e-06	-1.46279	0.00196189	0	0	0	0	0	0	0	0	0	1	0	1	000000000101
Os01g0952900	-	-	-4.14356	3.11703e-07	-5.02962	1.35283e-10	-	-	-	-	-	-	0	0	0	1	0	1	0	0	0	0	0	0	000101000000
Os01g0953100	-	-	-	-	-2.87653	0.0293143	-	-	-	-	-	-	0	0	0	0	0	1	0	0	0	0	0	0	000001000000
Os01g0953400	-	-	-	-	-2.54186	0.00145261	-	-	-	-	-	-	0	0	0	0	0	1	0	0	0	0	0	0	000001000000
Os01g0954500	-	-	-1.28519	0.000290607	-1.46364	2.07944e-05	-	-	-	-	-	-	0	0	0	1	0	1	0	0	0	0	0	0	000101000000
Os01g0954900	-	-	-3.0262	0.0299807	-	-	-	-	-	-	-	-	0	0	0	1	0	0	0	0	0	0	0	0	000100000000
Os01g0955000	-	-	-1.31634	1.90322e-06	-1.02621	0.000260454	-	-	-	-	-	-	0	0	0	1	0	1	0	0	0	0	0	0	000101000000
Os01g0955100	-	-	-5.75343	1.77401e-09	-5.74064	1.42032e-09	-	-	-	-	-	-	0	0	0	1	0	1	0	0	0	0	0	0	000101000000
Os01g0956700	-	-	1.26624	9.98923e-05	1.45809	6.18742e-06	-	-	-	-	-	-	0	0	1	0	1	0	0	0	0	0	0	0	001010000000
Os01g0957100	-	-	-3.02387	2.60148e-18	-3.29747	3.41027e-22	-	-	-	-	-	-	0	0	0	1	0	1	0	0	0	0	0	0	000101000000
Os01g0958200	-	-	-4.03922	1.79403e-09	-4.69107	6.91009e-13	-	-	-	-	-	-	0	0	0	1	0	1	0	0	0	0	0	0	000101000000
Os01g0958900	-	-	1.21153	3.6814e-06	-	-	-	-	-	-	-	-	0	0	1	0	0	0	0	0	0	0	0	0	001000000000
Os01g0959200	-	-	-	-	-	-	-	-	-	-	-1.81709	0.0107356	0	0	0	0	0	0	0	0	0	0	0	1	000000000001
Os01g0960600	-	-	-	-	2.81308	0.0138017	-	-	-	-	-	-	0	0	0	0	1	0	0	0	0	0	0	0	000010000000
Os01g0961600	-	-	-	-	1.02344	1.66113e-13	-	-	-	-	-	-	0	0	0	0	1	0	0	0	0	0	0	0	000010000000
Os01g0962500	-	-	-	-	1.08953	1.6108e-10	-	-	-	-	-	-	0	0	0	0	1	0	0	0	0	0	0	0	000010000000
Os01g0962700	-	-	-3.7058	1.24703e-05	-2.23616	0.01562	-	-	-	-	-	-	0	0	0	1	0	1	0	0	0	0	0	0	000101000000
Os01g0963300	-	-	1.13112	6.30638e-05	1.26759	5.65845e-06	-	-	-	-	-	-	0	0	1	0	1	0	0	0	0	0	0	0	001010000000
Os01g0963400	-	-	1.12504	1.00557e-07	-	-	-	-	-	-	-	-	0	0	1	0	0	0	0	0	0	0	0	0	001000000000
Os01g0964000	-	-	-	-	-	-	-	-	-	-	1.29185	0.00330311	0	0	0	0	0	0	0	0	0	0	1	0	000000000010
Os01g0964800	-	-	1.08224	0.00614341	1.31523	0.000740268	-	-	-	-	-	-	0	0	1	0	1	0	0	0	0	0	0	0	001010000000
Os01g0965400	-	-	-	-	-	-	-	-	-	-	1.15635	0.0173355	0	0	0	0	0	0	0	0	0	0	1	0	000000000010
Os01g0965900	2.93033	5.4471e-33	-	-	2.41457	5.69679e-23	-	-	-	-	-	-	1	0	0	0	1	0	0	0	0	0	0	0	100010000000
Os01g0967700	-	-	2.96304	0.0234552	-	-	-	-	-	-	-	-	0	0	1	0	0	0	0	0	0	0	0	0	001000000000
Os01g0968400	-	-	-4.7302	0.00135583	-5.56423	9.13214e-05	-	-	-	-	-	-	0	0	0	1	0	1	0	0	0	0	0	0	000101000000
Os01g0971100	-	-	-	-	-	-	-	-	-	-	-1.21072	8.42495e-07	0	0	0	0	0	0	0	0	0	0	0	1	000000000001
Os01g0972000	-	-	-4.43318	2.03021e-57	-4.67178	2.57514e-64	-	-	-3.48483	2.25621e-08	-3.25258	1.28464e-07	0	0	0	1	0	1	0	0	0	1	0	1	000101000101
Os01g0972900	-	-	-	-	1.53583	0.000105654	-	-	-	-	-	-	0	0	0	0	1	0	0	0	0	0	0	0	000010000000
Os01g0973000	-	-	-1.00725	3.55302e-05	-	-	-	-	-	-	-	-	0	0	0	1	0	0	0	0	0	0	0	0	000100000000
Os01g0973300	-	-	-	-	-	-	-	-	-	-	1.51357	0.000379301	0	0	0	0	0	0	0	0	0	0	1	0	000000000010
Os01g0974701	-	-	-	-	-1.35477	0.000661931	-	-	-	-	-	-	0	0	0	0	0	1	0	0	0	0	0	0	000001000000
Os01g0974900	-	-	-1.87104	0.0308888	-	-	-	-	-	-	-	-	0	0	0	1	0	0	0	0	0	0	0	0	000100000000
Os01g0975000	-1.57795	6.68577e-05	-1.91256	4.28322e-05	-3.49052	1.4451e-16	-	-	-	-	-	-	0	1	0	1	0	1	0	0	0	0	0	0	010101000000
Os01g0975300	-	-	3.30342	0.0485457	4.22969	0.0155915	-	-	-	-	-	-	0	0	1	0	1	0	0	0	0	0	0	0	001010000000
Os01g0975900	-	-	-	-	1.27648	1.45741e-17	1.9917	0.0430141	-	-	1.82931	0.0322738	0	0	0	0	1	0	1	0	0	0	1	0	000010100010
Os01g0976450	-	-	-	-	-1.61279	0.0294736	-	-	-	-	-	-	0	0	0	0	0	1	0	0	0	0	0	0	000001000000
Os01g0977100	-	-	-2.19527	0.0138726	-1.82849	0.0457935	-	-	-	-	-	-	0	0	0	1	0	1	0	0	0	0	0	0	000101000000
Os01g0977250	-	-	2.15863	0.000388828	-	-	-	-	-	-	-	-	0	0	1	0	0	0	0	0	0	0	0	0	001000000000
Os01g0978400	-	-	-1.82189	3.11494e-05	-1.19534	0.0100629	-	-	-	-	-	-	0	0	0	1	0	1	0	0	0	0	0	0	000101000000
Os01g0978500	-	-	-1.48086	1.14187e-14	-1.24753	1.21877e-10	-	-	-	-	-	-	0	0	0	1	0	1	0	0	0	0	0	0	000101000000
Os02g0101000	-	-	-	-	-	-	-	-	-	-	-2.31137	0.0419616	0	0	0	0	0	0	0	0	0	0	0	1	000000000001
Os02g0104200	-	-	-	-	1.26848	4.85366e-23	-	-	-	-	-	-	0	0	0	0	1	0	0	0	0	0	0	0	000010000000
Os02g0106966	-	-	-1.62736	3.40847e-06	-	-	-	-	-	-	-	-	0	0	0	1	0	0	0	0	0	0	0	0	000100000000
Os02g0107200	-	-	-2.70256	0.00215351	-2.39199	0.00730564	-	-	-	-	-	-	0	0	0	1	0	1	0	0	0	0	0	0	000101000000
Os02g0108100	-	-	1.40348	0.0496019	-	-	-	-	-	-	-	-	0	0	1	0	0	0	0	0	0	0	0	0	001000000000
Os02g0109200	-	-	-	-	-1.57404	0.0114121	-	-	-	-	-	-	0	0	0	0	0	1	0	0	0	0	0	0	000001000000
Os02g0109400	-	-	1.1937	0.0191643	1.2314	0.0139229	-	-	-	-	-	-	0	0	1	0	1	0	0	0	0	0	0	0	001010000000
Os02g0109501	-	-	-	-	2.56647	0.0172868	-	-	-	-	-	-	0	0	0	0	1	0	0	0	0	0	0	0	000010000000
Os02g0113300	-	-	-	-	-1.8445	0.0220005	-	-	-	-	-	-	0	0	0	0	0	1	0	0	0	0	0	0	000001000000
Os02g0114200	-	-	-1.15469	4.28097e-06	-	-	-	-	-	-	-	-	0	0	0	1	0	0	0	0	0	0	0	0	000100000000
Os02g0115700	-	-	-	-	-	-	-	-	-1.44407	2.51133e-05	-2.28116	1.02058e-15	0	0	0	0	0	0	0	0	0	1	0	1	000000000101
Os02g0117900	-	-	-	-	1.22465	0.000538197	-	-	-	-	-	-	0	0	0	0	1	0	0	0	0	0	0	0	000010000000
Os02g0118200	-	-	-	-	-	-	-	-	-	-	1.42447	0.00343784	0	0	0	0	0	0	0	0	0	0	1	0	000000000010
Os02g0120100	-	-	1.47474	4.60739e-06	2.05113	6.23963e-10	-	-	-	-	-	-	0	0	1	0	1	0	0	0	0	0	0	0	001010000000
Os02g0121300	-	-	-2.15613	8.61016e-35	-2.62781	6.41635e-52	-	-	-	-	-	-	0	0	0	1	0	1	0	0	0	0	0	0	000101000000
Os02g0122100	-	-	1.03668	3.22799e-08	1.00873	5.32682e-08	-	-	-	-	-	-	0	0	1	0	1	0	0	0	0	0	0	0	001010000000
Os02g0123100	-	-	-	-	-1.39153	9.88034e-06	-	-	-	-	-	-	0	0	0	0	0	1	0	0	0	0	0	0	000001000000
Os02g0125350	-	-	-1.59893	2.13315e-05	-1.54416	3.65745e-05	-	-	-	-	-	-	0	0	0	1	0	1	0	0	0	0	0	0	000101000000
Os02g0125400	-	-	-2.01088	0.00909207	-1.78476	0.0219877	-	-	-	-	-	-	0	0	0	1	0	1	0	0	0	0	0	0	000101000000
Os02g0126400	-	-	-1.3922	3.46318e-08	-2.217	5.04102e-21	-	-	-	-	-	-	0	0	0	1	0	1	0	0	0	0	0	0	000101000000
Os02g0127000	-	-	-	-	-	-	-	-	-	-	1.0799	0.042819	0	0	0	0	0	0	0	0	0	0	1	0	000000000010
Os02g0131200	-	-	-	-	1.04488	8.85095e-09	-	-	-	-	-	-	0	0	0	0	1	0	0	0	0	0	0	0	000010000000
Os02g0131600	-	-	-1.17779	0.00551783	-1.1688	0.00528268	-	-	-	-	-	-	0	0	0	1	0	1	0	0	0	0	0	0	000101000000
Os02g0132500	-	-	-1.09009	2.75399e-12	-1.15828	5.05309e-14	-	-	-	-	-	-	0	0	0	1	0	1	0	0	0	0	0	0	000101000000
Os02g0134200	-	-	-7.67301	6.39306e-12	-8.14994	1.54344e-13	-	-	-	-	-	-	0	0	0	1	0	1	0	0	0	0	0	0	000101000000
Os02g0134400	-	-	-	-	2.32892	0.0085895	-	-	-	-	-	-	0	0	0	0	1	0	0	0	0	0	0	0	000010000000
Os02g0136150	-	-	-1.64409	3.66942e-20	-2.12412	7.17647e-34	-	-	-	-	-	-	0	0	0	1	0	1	0	0	0	0	0	0	000101000000
Os02g0136933	-	-	-4.2557	0.0416576	-	-	-	-	-	-	-	-	0	0	0	1	0	0	0	0	0	0	0	0	000100000000
Os02g0138000	-	-	-3.00816	1.47091e-32	-2.82497	8.4515e-29	-	-	-	-	-	-	0	0	0	1	0	1	0	0	0	0	0	0	000101000000
Os02g0138200	-	-	-	-	1.17277	5.1432e-12	-	-	-	-	-	-	0	0	0	0	1	0	0	0	0	0	0	0	000010000000
Os02g0138600	-	-	-1.61247	5.01374e-09	-1.28734	4.31448e-06	-	-	-	-	-	-	0	0	0	1	0	1	0	0	0	0	0	0	000101000000
Os02g0139100	-	-	-	-	-	-	-	-	-	-	1.24958	0.00775907	0	0	0	0	0	0	0	0	0	0	1	0	000000000010
Os02g0139400	-	-	-	-	-1.57463	4.52199e-09	-	-	-	-	-	-	0	0	0	0	0	1	0	0	0	0	0	0	000001000000
Os02g0139700	-	-	-	-	-	-	-	-	-	-	-1.09644	0.0278378	0	0	0	0	0	0	0	0	0	0	0	1	000000000001
Os02g0141300	-	-	-	-	1.00844	1.67776e-06	-	-	-	-	-	-	0	0	0	0	1	0	0	0	0	0	0	0	000010000000
Os02g0142060	-	-	-5.05284	0.0029115	-4.77423	0.00495217	-	-	-	-	-	-	0	0	0	1	0	1	0	0	0	0	0	0	000101000000
Os02g0142100	-	-	-1.4214	2.85117e-05	-1.95352	1.04215e-09	-	-	-	-	-	-	0	0	0	1	0	1	0	0	0	0	0	0	000101000000
Os02g0142800	-	-	-1.34905	0.0193993	-1.64666	0.00261854	-	-	-	-	-	-	0	0	0	1	0	1	0	0	0	0	0	0	000101000000
Os02g0143300	-	-	-2.03308	0.0312432	-3.33105	7.16698e-05	-	-	-	-	-	-	0	0	0	1	0	1	0	0	0	0	0	0	000101000000
Os02g0144300	-	-	-	-	-1.12487	8.82581e-05	-	-	-	-	-	-	0	0	0	0	0	1	0	0	0	0	0	0	000001000000
Os02g0145000	-	-	-1.0057	6.85894e-08	-1.07318	5.06303e-09	-	-	-	-	-	-	0	0	0	1	0	1	0	0	0	0	0	0	000101000000
Os02g0145200	-	-	-1.334	8.50861e-12	-1.56634	1.80028e-16	-	-	-	-	-	-	0	0	0	1	0	1	0	0	0	0	0	0	000101000000
Os02g0146500	-	-	-	-	-1.04784	7.65327e-10	-	-	-	-	-	-	0	0	0	0	0	1	0	0	0	0	0	0	000001000000
Os02g0146900	-	-	-1.04193	0.000172177	-	-	-	-	-	-	-	-	0	0	0	1	0	0	0	0	0	0	0	0	000100000000
Os02g0149500	-	-	-	-	-1.20008	7.53962e-05	-	-	-	-	-	-	0	0	0	0	0	1	0	0	0	0	0	0	000001000000
Os02g0149600	-	-	-	-	1.07689	0.048251	-	-	-	-	-	-	0	0	0	0	1	0	0	0	0	0	0	0	000010000000
Os02g0152300	-	-	2.14905	0.0476001	-	-	-	-	-	-	-	-	0	0	1	0	0	0	0	0	0	0	0	0	001000000000
Os02g0152400	-	-	-1.09996	5.81427e-09	-	-	-	-	-	-	-	-	0	0	0	1	0	0	0	0	0	0	0	0	000100000000
Os02g0155300	-	-	-1.35223	0.0431315	-	-	-	-	-	-	-	-	0	0	0	1	0	0	0	0	0	0	0	0	000100000000
Os02g0156100	-	-	-1.15386	1.35192e-06	-1.08474	5.29671e-06	-	-	-	-	-	-	0	0	0	1	0	1	0	0	0	0	0	0	000101000000
Os02g0157100	-	-	-2.25488	0.0458711	-	-	-	-	-	-	-	-	0	0	0	1	0	0	0	0	0	0	0	0	000100000000
Os02g0157950	-	-	-	-	-	-	-	-	-	-	1.45038	0.0292249	0	0	0	0	0	0	0	0	0	0	1	0	000000000010
Os02g0158600	-	-	1.02514	1.26529e-08	-	-	-	-	-	-	-	-	0	0	1	0	0	0	0	0	0	0	0	0	001000000000
Os02g0158900	-	-	-1.49798	4.49506e-07	-1.08202	0.000405413	-	-	-	-	-	-	0	0	0	1	0	1	0	0	0	0	0	0	000101000000
Os02g0160250	-	-	1.57074	2.82125e-27	1.94691	2.58921e-40	-	-	1.89348	0.000515366	2.86866	1.26141e-08	0	0	1	0	1	0	0	0	1	0	1	0	001010001010
Os02g0160500	-	-	-	-	-	-	-	-	-	-	1.01407	0.00530501	0	0	0	0	0	0	0	0	0	0	1	0	000000000010
Os02g0160800	-	-	-	-	-1.47492	2.55038e-07	-	-	-	-	-	-	0	0	0	0	0	1	0	0	0	0	0	0	000001000000
Os02g0161800	-	-	-	-	2.21004	0.0353047	-	-	-	-	-	-	0	0	0	0	1	0	0	0	0	0	0	0	000010000000
Os02g0161900	-	-	-1.1357	3.11805e-09	-1.48036	2.44914e-15	-	-	-	-	-	-	0	0	0	1	0	1	0	0	0	0	0	0	000101000000
Os02g0162000	-	-	-1.21309	0.0172988	-1.33516	0.00686376	-	-	-	-	-	-	0	0	0	1	0	1	0	0	0	0	0	0	000101000000
Os02g0162766	-	-	-	-	1.0664	0.0463624	-	-	-	-	-	-	0	0	0	0	1	0	0	0	0	0	0	0	000010000000
Os02g0165100	-	-	-1.99421	3.50867e-18	-2.67901	1.06369e-33	-	-	-	-	-	-	0	0	0	1	0	1	0	0	0	0	0	0	000101000000
Os02g0165200	-	-	-1.72564	7.00774e-05	-2.17168	1.53377e-07	-	-	-	-	-	-	0	0	0	1	0	1	0	0	0	0	0	0	000101000000
Os02g0166600	-	-	-	-	1.38822	0.000503691	-	-	-	-	-	-	0	0	0	0	1	0	0	0	0	0	0	0	000010000000
Os02g0166875	-	-	-	-	-4.04203	0.0434509	-	-	-	-	-	-	0	0	0	0	0	1	0	0	0	0	0	0	000001000000
Os02g0167600	-	-	-3.29783	3.08511e-06	-3.56345	2.58773e-07	-	-	-	-	-	-	0	0	0	1	0	1	0	0	0	0	0	0	000101000000
Os02g0168100	-	-	1.5664	8.40298e-14	1.84567	1.47907e-18	-	-	-	-	-	-	0	0	1	0	1	0	0	0	0	0	0	0	001010000000
Os02g0168300	-	-	-	-	3.43481	0.00480809	-	-	-	-	-	-	0	0	0	0	1	0	0	0	0	0	0	0	000010000000
Os02g0168400	-	-	-1.03135	0.00841392	-1.18119	0.00171852	-	-	-	-	-	-	0	0	0	1	0	1	0	0	0	0	0	0	000101000000
Os02g0169400	-	-	-	-	1.0815	0.00540006	-	-	-	-	-	-	0	0	0	0	1	0	0	0	0	0	0	0	000010000000
Os02g0173200	-	-	-	-	1.44329	0.00346699	-	-	-	-	-	-	0	0	0	0	1	0	0	0	0	0	0	0	000010000000
Os02g0173800	-	-	1.16648	7.45656e-14	1.38337	3.0315e-19	-	-	-	-	-	-	0	0	1	0	1	0	0	0	0	0	0	0	001010000000
Os02g0175400	-	-	-	-	1.14887	0.0160239	-	-	-	-	-	-	0	0	0	0	1	0	0	0	0	0	0	0	000010000000
Os02g0175500	-	-	-	-	-	-	-	-	-	-	1.26858	0.0177346	0	0	0	0	0	0	0	0	0	0	1	0	000000000010
Os02g0175600	-	-	-1.04541	1.44562e-08	-1.10908	1.16451e-09	-	-	-	-	-	-	0	0	0	1	0	1	0	0	0	0	0	0	000101000000
Os02g0175700	-	-	-	-	1.43255	1.99634e-07	-	-	-	-	-	-	0	0	0	0	1	0	0	0	0	0	0	0	000010000000
Os02g0175750	-	-	2.30923	0.00379279	-	-	-	-	-	-	-	-	0	0	1	0	0	0	0	0	0	0	0	0	001000000000
Os02g0175950	-	-	-2.97185	0.0020344	-2.61277	0.0075194	-	-	-	-	-	-	0	0	0	1	0	1	0	0	0	0	0	0	000101000000
Os02g0178100	-	-	-1.11232	0.000679212	-	-	-	-	-	-	-	-	0	0	0	1	0	0	0	0	0	0	0	0	000100000000
Os02g0178200	-	-	1.32677	0.00183024	1.48296	0.000431664	-	-	-	-	-	-	0	0	1	0	1	0	0	0	0	0	0	0	001010000000
Os02g0178800	-	-	-1.27717	4.87365e-05	-1.50458	8.78182e-07	-	-	-	-	-	-	0	0	0	1	0	1	0	0	0	0	0	0	000101000000
Os02g0179200	-	-	-3.73185	0.044042	-5.17084	0.00203208	-	-	-	-	-	-	0	0	0	1	0	1	0	0	0	0	0	0	000101000000
Os02g0179800	-	-	-	-	1.09599	9.24152e-13	-	-	-	-	-	-	0	0	0	0	1	0	0	0	0	0	0	0	000010000000
Os02g0180800	-	-	-1.28432	6.82945e-13	-2.16244	4.51424e-38	-	-	-	-	-	-	0	0	0	1	0	1	0	0	0	0	0	0	000101000000
Os02g0181300	-	-	-1.51788	1.61626e-15	-1.79248	9.69498e-22	-	-	-	-	-	-	0	0	0	1	0	1	0	0	0	0	0	0	000101000000
Os02g0183000	-	-	-2.15578	0.00210354	-2.33429	0.000620793	-	-	-	-	-	-	0	0	0	1	0	1	0	0	0	0	0	0	000101000000
Os02g0184700	-	-	-	-	1.776	1.54848e-14	1.59634	0.0186938	-	-	-	-	0	0	0	0	1	0	1	0	0	0	0	0	000010100000
Os02g0185200	-	-	-1.60537	0.0058216	-2.00341	0.000276728	-	-	-2.39551	0.0389004	-2.57637	0.00338431	0	0	0	1	0	1	0	0	0	1	0	1	000101000101
Os02g0185300	-	-	-	-	-	-	-	-	-	-	-1.20748	0.0261392	0	0	0	0	0	0	0	0	0	0	0	1	000000000001
Os02g0185400	-	-	-	-	-	-	-	-	-1.60998	0.000704284	-1.98974	5.00987e-07	0	0	0	0	0	0	0	0	0	1	0	1	000000000101
Os02g0186200	-1.52843	2.72554e-08	-	-	-1.05323	2.51745e-05	-	-	-	-	-1.42527	0.000281756	0	1	0	0	0	1	0	0	0	0	0	1	010001000001
Os02g0186400	-	-	-	-	1.29379	9.0527e-07	-	-	-	-	-	-	0	0	0	0	1	0	0	0	0	0	0	0	000010000000
Os02g0186700	-	-	-	-	1.14507	1.62429e-12	-	-	-	-	-	-	0	0	0	0	1	0	0	0	0	0	0	0	000010000000
Os02g0187700	-	-	-4.17206	3.783e-15	-4.4137	3.78202e-17	-	-	-	-	-	-	0	0	0	1	0	1	0	0	0	0	0	0	000101000000
Os02g0187800	-	-	-1.41131	0.000207279	-	-	-	-	-	-	-	-	0	0	0	1	0	0	0	0	0	0	0	0	000100000000
Os02g0188000	-	-	-1.10269	0.00376066	-	-	-	-	-	-	-	-	0	0	0	1	0	0	0	0	0	0	0	0	000100000000
Os02g0188400	-	-	-3.56602	0.0132821	-3.71657	0.00830836	-	-	-	-	-	-	0	0	0	1	0	1	0	0	0	0	0	0	000101000000
Os02g0188500	-	-	-1.31529	4.98057e-07	-1.24123	1.9761e-06	-	-	-	-	-	-	0	0	0	1	0	1	0	0	0	0	0	0	000101000000
Os02g0189700	-	-	-1.36812	5.30833e-07	-1.38783	2.58659e-07	-	-	-	-	-	-	0	0	0	1	0	1	0	0	0	0	0	0	000101000000
Os02g0189900	-	-	1.28946	1.39931e-05	-	-	-	-	-	-	-	-	0	0	1	0	0	0	0	0	0	0	0	0	001000000000
Os02g0190000	-	-	-1.09156	0.0226273	-1.33907	0.00332812	-	-	-	-	-	-	0	0	0	1	0	1	0	0	0	0	0	0	000101000000
Os02g0190600	-	-	-1.24706	0.000192587	-	-	-	-	-	-	-	-	0	0	0	1	0	0	0	0	0	0	0	0	000100000000
Os02g0191300	-	-	1.11619	6.88739e-06	1.36016	2.86635e-08	-	-	-	-	-	-	0	0	1	0	1	0	0	0	0	0	0	0	001010000000
Os02g0192300	-	-	-1.33884	0.0469852	-	-	-	-	-	-	-	-	0	0	0	1	0	0	0	0	0	0	0	0	000100000000
Os02g0192500	-	-	-1.11716	1.05446e-14	-	-	-	-	-	-	-	-	0	0	0	1	0	0	0	0	0	0	0	0	000100000000
Os02g0193000	-	-	-1.16256	0.00150909	-1.3595	0.000121168	-	-	-	-	-	-	0	0	0	1	0	1	0	0	0	0	0	0	000101000000
Os02g0193300	-	-	-6.55911	5.77281e-06	-6.15821	2.09101e-05	-	-	-	-	-	-	0	0	0	1	0	1	0	0	0	0	0	0	000101000000
Os02g0194100	-	-	-	-	1.26835	5.74611e-31	-	-	-	-	1.35033	0.0217145	0	0	0	0	1	0	0	0	0	0	1	0	000010000010
Os02g0197600	1.71998	0.000754586	-	-	-	-	-	-	-	-	-	-	1	0	0	0	0	0	0	0	0	0	0	0	100000000000
Os02g0198300	1.06808	0.0132523	-	-	1.0974	0.00120276	-	-	-	-	-	-	1	0	0	0	1	0	0	0	0	0	0	0	100010000000
Os02g0198366	-	-	2.82744	1.38215e-10	3.25998	1.81494e-12	-	-	-	-	-	-	0	0	1	0	1	0	0	0	0	0	0	0	001010000000
Os02g0198500	-	-	4.38932	0.0126466	3.58647	0.0286255	-	-	-	-	-	-	0	0	1	0	1	0	0	0	0	0	0	0	001010000000
Os02g0199800	-	-	2.98718	0.00685158	2.58991	0.0122364	-	-	-	-	-	-	0	0	1	0	1	0	0	0	0	0	0	0	001010000000
Os02g0200900	-	-	-1.23561	2.01104e-10	-1.13876	4.30176e-09	-	-	-	-	-	-	0	0	0	1	0	1	0	0	0	0	0	0	000101000000
Os02g0201300	-	-	-1.64022	0.00711386	-	-	-	-	-	-	-	-	0	0	0	1	0	0	0	0	0	0	0	0	000100000000
Os02g0202200	-	-	1.49654	0.0111763	-	-	-	-	-	-	-	-	0	0	1	0	0	0	0	0	0	0	0	0	001000000000
Os02g0202400	-	-	-4.21425	0.0132896	-5.61979	0.000341814	-	-	-	-	-	-	0	0	0	1	0	1	0	0	0	0	0	0	000101000000
Os02g0203000	-	-	-	-	2.03436	0.0136769	-	-	-	-	-	-	0	0	0	0	1	0	0	0	0	0	0	0	000010000000
Os02g0204400	-	-	-	-	1.06907	0.0147322	-	-	-	-	-	-	0	0	0	0	1	0	0	0	0	0	0	0	000010000000
Os02g0205200	-	-	-1.5918	0.000101561	-2.08534	1.12008e-07	-	-	-	-	-	-	0	0	0	1	0	1	0	0	0	0	0	0	000101000000
Os02g0207100	-	-	-1.78205	0.0071806	-1.85679	0.0042517	-	-	-	-	-	-	0	0	0	1	0	1	0	0	0	0	0	0	000101000000
Os02g0208200	-	-	1.14798	1.05446e-14	1.23031	6.63244e-17	-	-	-	-	-	-	0	0	1	0	1	0	0	0	0	0	0	0	001010000000
Os02g0209201	-	-	-1.00481	0.020978	-	-	-	-	-	-	-	-	0	0	0	1	0	0	0	0	0	0	0	0	000100000000
Os02g0209300	-	-	-3.01497	2.24603e-78	-3.54582	4.54113e-110	-	-	-	-	-	-	0	0	0	1	0	1	0	0	0	0	0	0	000101000000
Os02g0209900	-	-	-4.08127	0.0389876	-	-	-	-	-	-	-	-	0	0	0	1	0	0	0	0	0	0	0	0	000100000000
Os02g0210700	-1.19049	0.0338714	1.31061	0.00201923	-	-	-	-	-	-	-	-	0	1	1	0	0	0	0	0	0	0	0	0	011000000000
Os02g0212975	-	-	-2.18261	0.0144714	-1.98202	0.0273428	-	-	-	-	-	-	0	0	0	1	0	1	0	0	0	0	0	0	000101000000
Os02g0214500	-	-	-	-	-	-	-	-	-	-	-2.0179	0.000288759	0	0	0	0	0	0	0	0	0	0	0	1	000000000001
Os02g0215200	-	-	1.26224	2.7789e-06	-	-	-	-	-	-	-	-	0	0	1	0	0	0	0	0	0	0	0	0	001000000000
Os02g0215500	-	-	1.34149	0.00503719	1.72121	0.000300967	-	-	-	-	-	-	0	0	1	0	1	0	0	0	0	0	0	0	001010000000
Os02g0216300	-	-	-1.2249	2.70429e-24	-	-	-	-	-1.53792	0.00120948	-	-	0	0	0	1	0	0	0	0	0	1	0	0	000100000100
Os02g0217800	-	-	1.53247	0.0232848	-	-	-	-	-	-	-	-	0	0	1	0	0	0	0	0	0	0	0	0	001000000000
Os02g0218300	-	-	-	-	-1.69132	0.0278283	-	-	-	-	-	-	0	0	0	0	0	1	0	0	0	0	0	0	000001000000
Os02g0219800	-	-	-	-	-	-	1.84618	0.000721987	-	-	2.23086	8.86551e-07	0	0	0	0	0	0	1	0	0	0	1	0	000000100010
Os02g0223700	-	-	-	-	-4.40898	0.0426816	-	-	-	-	-	-	0	0	0	0	0	1	0	0	0	0	0	0	000001000000
Os02g0224400	-	-	-1.08579	1.06721e-12	-1.18885	2.18614e-15	-	-	-	-	-	-	0	0	0	1	0	1	0	0	0	0	0	0	000101000000
Os02g0226200	-	-	-1.75466	0.0364179	-	-	-	-	-	-	-	-	0	0	0	1	0	0	0	0	0	0	0	0	000100000000
Os02g0227100	-	-	-	-	1.33231	0.0403382	-	-	-	-	-	-	0	0	0	0	1	0	0	0	0	0	0	0	000010000000
Os02g0227600	-	-	-	-	-5.59047	0.00096482	-	-	-	-	-	-	0	0	0	0	0	1	0	0	0	0	0	0	000001000000
Os02g0232900	-	-	-1.34794	0.00226229	-2.02209	8.33297e-07	-	-	-	-	-	-	0	0	0	1	0	1	0	0	0	0	0	0	000101000000
Os02g0234450	-	-	-	-	1.40527	0.000768531	-	-	-	-	-	-	0	0	0	0	1	0	0	0	0	0	0	0	000010000000
Os02g0235600	-	-	-1.87196	0.00270176	-1.97693	0.00120763	-	-	-	-	-	-	0	0	0	1	0	1	0	0	0	0	0	0	000101000000
Os02g0236100	-	-	-	-	-	-	-	-	-	-	1.32221	0.0257432	0	0	0	0	0	0	0	0	0	0	1	0	000000000010
Os02g0236800	-	-	-1.57898	7.45349e-05	-1.53622	0.000104852	-	-	-	-	-	-	0	0	0	1	0	1	0	0	0	0	0	0	000101000000
Os02g0240100	-	-	-	-	-5.23717	0.00171669	-	-	-	-	-	-	0	0	0	0	0	1	0	0	0	0	0	0	000001000000
Os02g0242600	-1.97632	0.000303753	-2.51086	0.00118775	-4.48718	1.0871e-10	-	-	-	-	-	-	0	1	0	1	0	1	0	0	0	0	0	0	010101000000
Os02g0247000	-	-	-	-	5.08414	0.00308015	-	-	-	-	-	-	0	0	0	0	1	0	0	0	0	0	0	0	000010000000
Os02g0248800	-	-	-4.36731	0.00935132	-5.79971	0.000195359	-1.26878	0.0154673	-	-	-2.09282	1.08158e-07	0	0	0	1	0	1	0	1	0	0	0	1	000101010001
Os02g0249000	-1.1087	2.80095e-11	-4.04469	2.57014e-50	-5.15339	7.09666e-84	-	-	-	-	-1.50252	8.20349e-09	0	1	0	1	0	1	0	0	0	0	0	1	010101000001
Os02g0249600	-	-	-4.04136	3.60053e-26	-5.08473	1.13418e-41	-	-	-	-	-1.57772	0.00428842	0	0	0	1	0	1	0	0	0	0	0	1	000101000001
Os02g0249800	-	-	-4.72779	1.09201e-132	-5.58612	3.71782e-187	-	-	-	-	-1.00867	0.000701756	0	0	0	1	0	1	0	0	0	0	0	1	000101000001
Os02g0249900	-	-	-4.75838	1.86297e-133	-5.61407	1.10856e-187	-	-	-	-	-1.17717	8.6252e-05	0	0	0	1	0	1	0	0	0	0	0	1	000101000001
Os02g0250400	-	-	-1.52161	5.05684e-33	-1.68891	3.64349e-41	-	-	-	-	-	-	0	0	0	1	0	1	0	0	0	0	0	0	000101000000
Os02g0254550	-	-	-	-	-	-	-	-	-	-	1.77637	0.0497214	0	0	0	0	0	0	0	0	0	0	1	0	000000000010
Os02g0254600	-	-	-	-	4.67972	0.000252076	-	-	-	-	-	-	0	0	0	0	1	0	0	0	0	0	0	0	000010000000
Os02g0254700	-	-	-	-	-	-	-	-	-	-	1.36411	0.00162773	0	0	0	0	0	0	0	0	0	0	1	0	000000000010
Os02g0257100	-	-	1.84773	0.00440614	2.6562	0.000122141	-	-	-	-	-	-	0	0	1	0	1	0	0	0	0	0	0	0	001010000000
Os02g0257400	-	-	1.46319	0.0451555	-	-	-	-	-	-	-	-	0	0	1	0	0	0	0	0	0	0	0	0	001000000000
Os02g0258300	-	-	-1.07667	0.00432809	-1.74453	4.97721e-07	-	-	-	-	-	-	0	0	0	1	0	1	0	0	0	0	0	0	000101000000
Os02g0258900	-	-	1.0967	4.78857e-07	1.45818	9.30076e-12	-	-	-	-	-	-	0	0	1	0	1	0	0	0	0	0	0	0	001010000000
Os02g0259900	-	-	-	-	1.47341	1.31155e-36	-	-	-	-	1.16976	0.0139665	0	0	0	0	1	0	0	0	0	0	1	0	000010000010
Os02g0260000	-	-	-	-	4.92244	0.00857916	-	-	-	-	-	-	0	0	0	0	1	0	0	0	0	0	0	0	000010000000
Os02g0260200	-	-	1.20015	1.10562e-06	1.08872	7.5474e-06	-	-	-	-	-	-	0	0	1	0	1	0	0	0	0	0	0	0	001010000000
Os02g0264800	-	-	-2.27154	3.35945e-12	-1.86818	1.96878e-08	-	-	-	-	-	-	0	0	0	1	0	1	0	0	0	0	0	0	000101000000
Os02g0266000	-	-	-	-	1.25946	0.0111356	-	-	-	-	-	-	0	0	0	0	1	0	0	0	0	0	0	0	000010000000
Os02g0268050	-	-	-	-	-4.21847	0.0439074	-1.13253	0.0465836	-	-	-1.60235	0.000208439	0	0	0	0	0	1	0	1	0	0	0	1	000001010001
Os02g0268100	-1.24686	4.1814e-19	-4.84351	3.01914e-167	-6.09037	6.44158e-268	-	-	-	-	-1.40184	3.52632e-06	0	1	0	1	0	1	0	0	0	0	0	1	010101000001
Os02g0268300	-1.27934	1.1319e-24	-4.75369	2.74956e-156	-6.03303	8.6274e-256	-	-	-	-	-1.35492	3.52632e-06	0	1	0	1	0	1	0	0	0	0	0	1	010101000001
Os02g0268400	-	-	-	-	-4.21847	0.0439074	-1.12153	0.0495418	-	-	-1.60235	0.000207669	0	0	0	0	0	1	0	1	0	0	0	1	000001010001
Os02g0272300	-	-	-	-	1.41882	0.000256966	-	-	-	-	-	-	0	0	0	0	1	0	0	0	0	0	0	0	000010000000
Os02g0273900	-	-	-1.27846	1.50494e-05	-1.35465	2.94311e-06	-	-	-	-	-	-	0	0	0	1	0	1	0	0	0	0	0	0	000101000000
Os02g0274350	-	-	4.01604	0.0387912	5.02502	0.00694247	-	-	-	-	-	-	0	0	1	0	1	0	0	0	0	0	0	0	001010000000
Os02g0276900	-	-	-2.76008	0.015594	-2.66434	0.0187865	-	-	-	-	-	-	0	0	0	1	0	1	0	0	0	0	0	0	000101000000
Os02g0280000	-	-	1.80601	4.74118e-13	1.12197	3.43682e-06	-	-	-	-	-	-	0	0	1	0	1	0	0	0	0	0	0	0	001010000000
Os02g0280100	-	-	1.05194	1.29662e-11	1.29101	4.217e-17	-	-	-	-	-	-	0	0	1	0	1	0	0	0	0	0	0	0	001010000000
Os02g0284500	-	-	1.17279	0.00245751	1.52548	6.99669e-05	-	-	-	-	-	-	0	0	1	0	1	0	0	0	0	0	0	0	001010000000
Os02g0287700	-	-	-1.69989	0.00849969	-1.85706	0.00299711	-	-	-	-	-	-	0	0	0	1	0	1	0	0	0	0	0	0	000101000000
Os02g0288400	-	-	-	-	4.01359	0.0241455	-	-	-	-	-	-	0	0	0	0	1	0	0	0	0	0	0	0	000010000000
Os02g0291000	-	-	1.08235	0.00102686	-	-	-	-	-	-	-	-	0	0	1	0	0	0	0	0	0	0	0	0	001000000000
Os02g0293350	-	-	-	-	1.30104	0.00160641	-	-	-	-	-	-	0	0	0	0	1	0	0	0	0	0	0	0	000010000000
Os02g0293400	-	-	-1.42061	0.0206636	-	-	-	-	-	-	-	-	0	0	0	1	0	0	0	0	0	0	0	0	000100000000
Os02g0293800	-	-	-	-	1.2716	7.17873e-10	-	-	-	-	-	-	0	0	0	0	1	0	0	0	0	0	0	0	000010000000
Os02g0300700	-	-	-2.42273	0.00450112	-2.98118	0.00022884	-	-	-	-	-	-	0	0	0	1	0	1	0	0	0	0	0	0	000101000000
Os02g0301000	-	-	1.26141	9.30216e-12	1.34331	2.34815e-13	-	-	-	-	-	-	0	0	1	0	1	0	0	0	0	0	0	0	001010000000
Os02g0301100	-	-	-	-	-1.1518	6.923e-12	-	-	-	-	-	-	0	0	0	0	0	1	0	0	0	0	0	0	000001000000
Os02g0301650	-	-	-4.11803	0.0130952	-3.88854	0.0189981	-	-	-	-	-	-	0	0	0	1	0	1	0	0	0	0	0	0	000101000000
Os02g0302500	-	-	-3.04735	0.00261761	-	-	-	-	-	-	-	-	0	0	0	1	0	0	0	0	0	0	0	0	000100000000
Os02g0303200	-	-	-1.47766	0.00607541	-1.31262	0.0156947	-	-	-	-	-	-	0	0	0	1	0	1	0	0	0	0	0	0	000101000000
Os02g0305600	-	-	1.02256	2.76448e-06	-	-	-	-	-	-	-	-	0	0	1	0	0	0	0	0	0	0	0	0	001000000000
Os02g0306401	-	-	-	-	-	-	-	-	-	-	-4.00304	0.0222201	0	0	0	0	0	0	0	0	0	0	0	1	000000000001
Os02g0312500	-	-	1.07361	0.000273301	1.05805	0.000280839	-	-	-	-	-	-	0	0	1	0	1	0	0	0	0	0	0	0	001010000000
Os02g0313450	-	-	-1.0812	0.000231449	-1.30587	3.98431e-06	-	-	-	-	-	-	0	0	0	1	0	1	0	0	0	0	0	0	000101000000
Os02g0313700	-	-	-	-	1.07596	1.11734e-17	-	-	-	-	1.46693	0.00905695	0	0	0	0	1	0	0	0	0	0	1	0	000010000010
Os02g0314600	-	-	-3.22194	1.28387e-06	-2.92326	1.22849e-05	-	-	-	-	-	-	0	0	0	1	0	1	0	0	0	0	0	0	000101000000
Os02g0315400	-	-	-1.03916	6.92998e-08	-1.10216	6.75888e-09	-	-	-	-	-	-	0	0	0	1	0	1	0	0	0	0	0	0	000101000000
Os02g0319100	-	-	-	-	-	-	-	-	-	-	-1.49014	0.0221124	0	0	0	0	0	0	0	0	0	0	0	1	000000000001
Os02g0324400	-	-	-1.25189	2.08454e-06	-1.04513	8.88505e-05	-	-	-	-	-	-	0	0	0	1	0	1	0	0	0	0	0	0	000101000000
Os02g0324700	-	-	-1.24187	7.14813e-16	-1.67678	4.97568e-29	-	-	-	-	-	-	0	0	0	1	0	1	0	0	0	0	0	0	000101000000
Os02g0326700	-	-	3.28642	0.000398761	4.93859	0.000152606	-	-	-	-	-	-	0	0	1	0	1	0	0	0	0	0	0	0	001010000000
Os02g0329300	-	-	-2.31878	5.56481e-07	-1.34349	0.00727438	-	-	-	-	-	-	0	0	0	1	0	1	0	0	0	0	0	0	000101000000
Os02g0329800	-	-	-1.75328	3.69429e-05	-1.6787	7.25547e-05	-	-	-	-	-	-	0	0	0	1	0	1	0	0	0	0	0	0	000101000000
Os02g0332200	-	-	-1.03039	5.15973e-11	-	-	-	-	-	-	-	-	0	0	0	1	0	0	0	0	0	0	0	0	000100000000
Os02g0332800	-	-	-	-	-	-	1.12011	0.0113701	-	-	1.10794	0.00353454	0	0	0	0	0	0	1	0	0	0	1	0	000000100010
Os02g0433900	-	-	-	-	-3.76519	0.0106352	-	-	-	-	-	-	0	0	0	0	0	1	0	0	0	0	0	0	000001000000
Os02g0437200	-	-	-	-	-1.00401	1.6776e-07	-	-	-	-	-	-	0	0	0	0	0	1	0	0	0	0	0	0	000001000000
Os02g0437901	-	-	-1.21363	0.00270043	-1.08001	0.00802835	-	-	-	-	-	-	0	0	0	1	0	1	0	0	0	0	0	0	000101000000
Os02g0438200	-	-	-	-	1.01959	7.73714e-09	-	-	-	-	-	-	0	0	0	0	1	0	0	0	0	0	0	0	000010000000
Os02g0438601	-	-	-	-	-1.80903	0.0486208	-	-	-	-	-	-	0	0	0	0	0	1	0	0	0	0	0	0	000001000000
Os02g0438900	-	-	-	-	-3.5147	0.0317405	-	-	-	-	-	-	0	0	0	0	0	1	0	0	0	0	0	0	000001000000
Os02g0448600	-	-	-	-	-1.18201	6.0943e-05	-	-	-	-	-	-	0	0	0	0	0	1	0	0	0	0	0	0	000001000000
Os02g0450000	-	-	-3.3477	3.70406e-05	-3.08034	0.000158166	-	-	-	-	-	-	0	0	0	1	0	1	0	0	0	0	0	0	000101000000
Os02g0451501	-	-	-1.30012	0.0140671	-	-	-	-	-	-	-	-	0	0	0	1	0	0	0	0	0	0	0	0	000100000000
Os02g0453100	-	-	-	-	-3.46039	0.0199215	-	-	-	-	-	-	0	0	0	0	0	1	0	0	0	0	0	0	000001000000
Os02g0453600	-	-	-4.4366	1.54294e-166	-5.35429	5.41027e-246	-	-	-	-	-1.35017	0.0255022	0	0	0	1	0	1	0	0	0	0	0	1	000101000001
Os02g0454300	-	-	-1.68745	8.44407e-33	-1.71077	6.00287e-34	-	-	-	-	-	-	0	0	0	1	0	1	0	0	0	0	0	0	000101000000
Os02g0456100	-	-	-	-	-	-	-1.6137	0.0448162	-	-	-2.62542	1.04422e-05	0	0	0	0	0	0	0	1	0	0	0	1	000000010001
Os02g0462800	-	-	-2.71473	1.32494e-06	-3.12572	9.21378e-09	-	-	-	-	-	-	0	0	0	1	0	1	0	0	0	0	0	0	000101000000
Os02g0463401	-	-	-1.38586	5.37675e-14	-	-	-	-	-	-	-	-	0	0	0	1	0	0	0	0	0	0	0	0	000100000000
Os02g0464550	-	-	-	-	4.35598	0.0499168	-	-	-	-	3.4007	0.0205577	0	0	0	0	1	0	0	0	0	0	1	0	000010000010
Os02g0465500	-	-	1.10478	0.00210383	-	-	-	-	-	-	-	-	0	0	1	0	0	0	0	0	0	0	0	0	001000000000
Os02g0465900	-	-	-	-	-1.26041	2.97362e-24	-	-	-	-	-	-	0	0	0	0	0	1	0	0	0	0	0	0	000001000000
Os02g0466400	-	-	-1.23108	5.48013e-09	-	-	-	-	-	-	-	-	0	0	0	1	0	0	0	0	0	0	0	0	000100000000
Os02g0467000	-	-	-3.14153	0.0468298	-3.5994	0.0173299	-	-	-	-	-	-	0	0	0	1	0	1	0	0	0	0	0	0	000101000000
Os02g0467400	-	-	-1.1058	0.00329004	-	-	-	-	-	-	-	-	0	0	0	1	0	0	0	0	0	0	0	0	000100000000
Os02g0467600	-	-	-2.10701	0.0187014	-2.57339	0.00246257	-	-	-	-	-2.38464	0.00663367	0	0	0	1	0	1	0	0	0	0	0	1	000101000001
Os02g0468400	-	-	1.24711	1.70164e-16	1.1978	1.3785e-15	-	-	-	-	-	-	0	0	1	0	1	0	0	0	0	0	0	0	001010000000
Os02g0469000	-	-	1.04854	6.37525e-14	-	-	-	-	-	-	-	-	0	0	1	0	0	0	0	0	0	0	0	0	001000000000
Os02g0475400	-	-	-1.19107	0.0191936	-	-	-	-	-	-	-	-	0	0	0	1	0	0	0	0	0	0	0	0	000100000000
Os02g0478500	-	-	1.61097	5.50368e-17	1.50732	3.08291e-15	-	-	-	-	-	-	0	0	1	0	1	0	0	0	0	0	0	0	001010000000
Os02g0483500	-	-	-1.54814	2.36844e-06	-1.14093	0.000708854	-	-	-	-	-	-	0	0	0	1	0	1	0	0	0	0	0	0	000101000000
Os02g0484200	1.27786	0.00355486	-	-	-	-	-	-	-	-	-	-	1	0	0	0	0	0	0	0	0	0	0	0	100000000000
Os02g0486400	-	-	-1.57918	0.000823112	-1.43183	0.00254062	-	-	-	-	-	-	0	0	0	1	0	1	0	0	0	0	0	0	000101000000
Os02g0487300	-	-	-	-	-	-	-	-	-	-	-1.28948	0.00173882	0	0	0	0	0	0	0	0	0	0	0	1	000000000001
Os02g0488600	-	-	-	-	-	-	-	-	-	-	-1.14978	2.99392e-06	0	0	0	0	0	0	0	0	0	0	0	1	000000000001
Os02g0489525	-	-	-	-	-	-	-	-	-	-	1.04137	0.0157731	0	0	0	0	0	0	0	0	0	0	1	0	000000000010
Os02g0489800	-	-	-	-	1.459	0.00444445	-	-	-	-	-	-	0	0	0	0	1	0	0	0	0	0	0	0	000010000000
Os02g0494600	-	-	1.04259	0.000343708	-	-	-	-	-	-	-	-	0	0	1	0	0	0	0	0	0	0	0	0	001000000000
Os02g0495400	-	-	1.20202	7.05025e-08	1.43427	1.07132e-10	-	-	-	-	-	-	0	0	1	0	1	0	0	0	0	0	0	0	001010000000
Os02g0496500	-	-	1.25759	9.46794e-11	1.12414	6.28081e-09	-	-	-	-	-	-	0	0	1	0	1	0	0	0	0	0	0	0	001010000000
Os02g0498300	-	-	-	-	-	-	-	-	-	-	-1.31012	0.041368	0	0	0	0	0	0	0	0	0	0	0	1	000000000001
Os02g0498666	-	-	-1.09799	3.59323e-22	-	-	-	-	-	-	-	-	0	0	0	1	0	0	0	0	0	0	0	0	000100000000
Os02g0499000	-	-	1.3462	1.27531e-09	1.05042	1.92645e-06	-	-	-	-	-	-	0	0	1	0	1	0	0	0	0	0	0	0	001010000000
Os02g0499300	-	-	-2.62546	1.97417e-17	-2.86008	4.43284e-21	-	-	-	-	-	-	0	0	0	1	0	1	0	0	0	0	0	0	000101000000
Os02g0503700	-	-	-2.26569	1.89186e-06	-2.53236	4.34199e-08	-	-	-	-	-	-	0	0	0	1	0	1	0	0	0	0	0	0	000101000000
Os02g0505400	-	-	-	-	-	-	-	-	-	-	1.63579	0.0447971	0	0	0	0	0	0	0	0	0	0	1	0	000000000010
Os02g0507600	-	-	-	-	-1.05385	0.00166827	-	-	-	-	-	-	0	0	0	0	0	1	0	0	0	0	0	0	000001000000
Os02g0509500	-	-	-	-	-1.23227	3.16495e-10	-	-	-	-	-	-	0	0	0	0	0	1	0	0	0	0	0	0	000001000000
Os02g0512400	-	-	-2.01673	0.000768534	-2.49423	1.21378e-05	-	-	-	-	-	-	0	0	0	1	0	1	0	0	0	0	0	0	000101000000
Os02g0513000	-	-	-	-	-	-	-	-	-	-	-1.46678	0.00682447	0	0	0	0	0	0	0	0	0	0	0	1	000000000001
Os02g0513100	-	-	-1.64255	3.17459e-12	-1.24396	2.40795e-07	-	-	-	-	-	-	0	0	0	1	0	1	0	0	0	0	0	0	000101000000
Os02g0514326	-	-	-2.60169	0.0135877	-2.92625	0.00392396	-	-	-	-	-	-	0	0	0	1	0	1	0	0	0	0	0	0	000101000000
Os02g0516400	-	-	-	-	-1.55349	2.32021e-05	-	-	-	-	-	-	0	0	0	0	0	1	0	0	0	0	0	0	000001000000
Os02g0518000	-	-	-1.95781	0.00350462	-2.24147	0.000520351	-	-	-	-	-	-	0	0	0	1	0	1	0	0	0	0	0	0	000101000000
Os02g0518100	-	-	-	-	-1.21993	0.000152483	-	-	-	-	-	-	0	0	0	0	0	1	0	0	0	0	0	0	000001000000
Os02g0518800	-	-	-1.06301	2.72468e-07	-1.20245	2.65776e-09	-	-	-	-	-	-	0	0	0	1	0	1	0	0	0	0	0	0	000101000000
Os02g0519900	-	-	-1.36191	0.000206594	-1.0106	0.00758563	-	-	-	-	-	-	0	0	0	1	0	1	0	0	0	0	0	0	000101000000
Os02g0522800	-	-	-	-	-1.28472	9.32711e-13	-	-	-	-	-	-	0	0	0	0	0	1	0	0	0	0	0	0	000001000000
Os02g0526400	-	-	-1.23426	5.56293e-18	-	-	-	-	-	-	-	-	0	0	0	1	0	0	0	0	0	0	0	0	000100000000
Os02g0526700	-	-	-2.16258	0.0280161	-2.02488	0.0397731	-	-	-	-	-	-	0	0	0	1	0	1	0	0	0	0	0	0	000101000000
Os02g0527300	-	-	-2.62692	1.38473e-46	-2.93887	5.85615e-59	-	-	-	-	-1.09594	0.00953521	0	0	0	1	0	1	0	0	0	0	0	1	000101000001
Os02g0528100	-	-	2.61699	0.0260522	4.87836	0.00202454	-	-	-	-	-	-	0	0	1	0	1	0	0	0	0	0	0	0	001010000000
Os02g0528500	-	-	-1.18175	1.657e-06	-1.21858	5.43955e-07	-	-	-	-	-	-	0	0	0	1	0	1	0	0	0	0	0	0	000101000000
Os02g0528750	-	-	-2.42069	0.0157192	-	-	-	-	-	-	-	-	0	0	0	1	0	0	0	0	0	0	0	0	000100000000
Os02g0530100	-1.06911	0.00364214	-	-	-1.43795	1.71713e-06	-	-	-	-	-	-	0	1	0	0	0	1	0	0	0	0	0	0	010001000000
Os02g0533800	-	-	1.87778	7.14652e-40	2.03598	9.63511e-47	-	-	-	-	-	-	0	0	1	0	1	0	0	0	0	0	0	0	001010000000
Os02g0535000	-	-	1.08042	1.23568e-07	-	-	-	-	-	-	-	-	0	0	1	0	0	0	0	0	0	0	0	0	001000000000
Os02g0537000	-	-	-1.85857	0.00431361	-1.89595	0.00308068	-	-	-	-	-	-	0	0	0	1	0	1	0	0	0	0	0	0	000101000000
Os02g0537100	-	-	-4.44193	0.0451083	-	-	-	-	-	-	-	-	0	0	0	1	0	0	0	0	0	0	0	0	000100000000
Os02g0537700	-	-	-1.06247	1.79147e-10	-1.3092	9.27801e-16	-	-	-	-	-	-	0	0	0	1	0	1	0	0	0	0	0	0	000101000000
Os02g0539100	-	-	1.30012	3.18098e-23	1.33208	1.42008e-24	-	-	-	-	-	-	0	0	1	0	1	0	0	0	0	0	0	0	001010000000
Os02g0539500	-	-	-1.80084	0.00195145	-1.63478	0.00518225	-	-	-	-	-	-	0	0	0	1	0	1	0	0	0	0	0	0	000101000000
Os02g0540700	-	-	-4.04703	1.49707e-13	-4.55881	2.00378e-17	-	-	-	-	-	-	0	0	0	1	0	1	0	0	0	0	0	0	000101000000
Os02g0548100	-	-	-	-	-4.32114	0.0153278	-	-	-	-	-	-	0	0	0	0	0	1	0	0	0	0	0	0	000001000000
Os02g0548700	-	-	-2.56301	0.00053112	-3.41448	8.82082e-07	-	-	-	-	-	-	0	0	0	1	0	1	0	0	0	0	0	0	000101000000
Os02g0549200	-	-	-	-	-1.06629	0.000869288	-	-	-	-	-	-	0	0	0	0	0	1	0	0	0	0	0	0	000001000000
Os02g0549700	-	-	1.33193	3.37441e-15	1.36693	3.74641e-16	-	-	-	-	-	-	0	0	1	0	1	0	0	0	0	0	0	0	001010000000
Os02g0550900	-	-	1.04522	3.63883e-07	1.39281	7.73891e-12	-	-	-	-	-	-	0	0	1	0	1	0	0	0	0	0	0	0	001010000000
Os02g0553200	-	-	1.24166	1.42565e-07	1.54273	5.57718e-11	-	-	-	-	1.82284	0.0399941	0	0	1	0	1	0	0	0	0	0	1	0	001010000010
Os02g0556600	-	-	-	-	-	-	-	-	-	-	-1.10902	3.9379e-06	0	0	0	0	0	0	0	0	0	0	0	1	000000000001
Os02g0557000	-	-	-1.24696	0.0080222	-	-	-	-	-	-	-	-	0	0	0	1	0	0	0	0	0	0	0	0	000100000000
Os02g0557100	-	-	1.05182	0.000666669	1.037	0.000672905	-	-	-	-	-	-	0	0	1	0	1	0	0	0	0	0	0	0	001010000000
Os02g0557500	-	-	1.35812	1.93023e-10	1.16306	2.79299e-08	-	-	-	-	-	-	0	0	1	0	1	0	0	0	0	0	0	0	001010000000
Os02g0557600	-	-	-	-	-	-	-	-	-	-	1.03279	0.0370594	0	0	0	0	0	0	0	0	0	0	1	0	000000000010
Os02g0558500	-	-	-	-	-	-	-	-	-	-	1.53916	0.000491763	0	0	0	0	0	0	0	0	0	0	1	0	000000000010
Os02g0560450	-	-	-1.30389	5.68885e-05	-1.90174	3.85393e-10	-	-	-	-	-	-	0	0	0	1	0	1	0	0	0	0	0	0	000101000000
Os02g0562600	-	-	1.53656	5.46454e-08	1.2443	6.41648e-06	-	-	-	-	-	-	0	0	1	0	1	0	0	0	0	0	0	0	001010000000
Os02g0566800	-	-	-	-	-1.02346	1.41001e-06	-	-	-	-	-	-	0	0	0	0	0	1	0	0	0	0	0	0	000001000000
Os02g0567100	-	-	-	-	-3.2253	0.00155856	-	-	-	-	-	-	0	0	0	0	0	1	0	0	0	0	0	0	000001000000
Os02g0570400	-	-	-	-	3.67241	0.0380734	-	-	-	-	-	-	0	0	0	0	1	0	0	0	0	0	0	0	000010000000
Os02g0571100	-	-	-4.69333	0.0197666	-	-	-	-	-	-	-	-	0	0	0	1	0	0	0	0	0	0	0	0	000100000000
Os02g0575800	-	-	-4.15181	1.40872e-18	-4.42699	2.00606e-21	-	-	-	-	-	-	0	0	0	1	0	1	0	0	0	0	0	0	000101000000
Os02g0577501	-	-	-3.55694	0.0324897	-	-	-	-	-	-	-	-	0	0	0	1	0	0	0	0	0	0	0	0	000100000000
Os02g0579000	-1.19416	0.00101832	-1.00866	0.00711584	-2.20282	1.47347e-11	-	-	-	-	-	-	0	1	0	1	0	1	0	0	0	0	0	0	010101000000
Os02g0579800	-	-	-1.50629	1.22813e-12	-1.22385	1.18184e-08	-	-	-	-	-	-	0	0	0	1	0	1	0	0	0	0	0	0	000101000000
Os02g0580000	-1.5907	0.000135611	-3.20655	3.60811e-07	-4.79726	4.89434e-16	-	-	-	-	-	-	0	1	0	1	0	1	0	0	0	0	0	0	010101000000
Os02g0580300	-	-	-	-	-1.05516	6.77614e-11	-	-	-	-	-	-	0	0	0	0	0	1	0	0	0	0	0	0	000001000000
Os02g0581200	-	-	-5.40502	0.000207279	-6.85558	7.54798e-07	-	-	-	-	-	-	0	0	0	1	0	1	0	0	0	0	0	0	000101000000
Os02g0581800	-	-	-1.84833	1.44035e-05	-1.63782	0.000136536	-	-	-	-	-	-	0	0	0	1	0	1	0	0	0	0	0	0	000101000000
Os02g0581900	-	-	-1.17818	7.18779e-05	-1.77613	1.90755e-10	-	-	-	-	-	-	0	0	0	1	0	1	0	0	0	0	0	0	000101000000
Os02g0582600	-	-	-	-	3.53112	0.0183664	-	-	-	-	-	-	0	0	0	0	1	0	0	0	0	0	0	0	000010000000
Os02g0582800	1.35724	0.00015749	-	-	-	-	-	-	-	-	-	-	1	0	0	0	0	0	0	0	0	0	0	0	100000000000
Os02g0583900	-	-	-1.17799	0.0396962	-1.26107	0.0234373	-	-	-	-	-	-	0	0	0	1	0	1	0	0	0	0	0	0	000101000000
Os02g0584700	-	-	-3.90689	0.0327752	-4.97692	0.00330159	-	-	-	-	-	-	0	0	0	1	0	1	0	0	0	0	0	0	000101000000
Os02g0584800	-	-	-6.07135	1.34797e-05	-7.37009	4.24678e-08	-	-	-	-	-	-	0	0	0	1	0	1	0	0	0	0	0	0	000101000000
Os02g0584900	-	-	-1.02821	1.98503e-06	-1.49155	6.18992e-13	-	-	-	-	-	-	0	0	0	1	0	1	0	0	0	0	0	0	000101000000
Os02g0587000	-	-	-	-	1.01871	3.92089e-12	1.98383	2.95396e-09	1.14893	0.0115463	3.13276	1.91955e-25	0	0	0	0	1	0	1	0	1	0	1	0	000010101010
Os02g0588500	-	-	-1.46966	4.09124e-09	-1.81777	7.53579e-14	-	-	-	-	-2.24067	0.0159071	0	0	0	1	0	1	0	0	0	0	0	1	000101000001
Os02g0588550	-	-	-	-	-4.33957	0.0253475	-	-	-	-	-	-	0	0	0	0	0	1	0	0	0	0	0	0	000001000000
Os02g0590800	-	-	-	-	-2.8579	0.0363768	-	-	-	-	-	-	0	0	0	0	0	1	0	0	0	0	0	0	000001000000
Os02g0591900	-	-	1.11105	1.145e-27	1.58304	1.99843e-55	-	-	-	-	-	-	0	0	1	0	1	0	0	0	0	0	0	0	001010000000
Os02g0592200	-	-	-	-	1.20019	5.92062e-15	-	-	-	-	1.69465	0.00361863	0	0	0	0	1	0	0	0	0	0	1	0	000010000010
Os02g0592700	-	-	-1.35005	0.00967381	-1.19208	0.0236764	-	-	-	-	-	-	0	0	0	1	0	1	0	0	0	0	0	0	000101000000
Os02g0593700	-	-	-	-	-	-	-	-	-	-	-1.7058	3.43576e-06	0	0	0	0	0	0	0	0	0	0	0	1	000000000001
Os02g0594700	-	-	-	-	-4.06544	0.0219976	-	-	-	-	-	-	0	0	0	0	0	1	0	0	0	0	0	0	000001000000
Os02g0594900	-	-	-	-	-1.2288	5.0513e-23	-	-	-	-	-	-	0	0	0	0	0	1	0	0	0	0	0	0	000001000000
Os02g0595300	-	-	-1.63951	2.87934e-08	-1.24239	4.08951e-05	-	-	-	-	-	-	0	0	0	1	0	1	0	0	0	0	0	0	000101000000
Os02g0597200	-	-	-2.0449	0.000522794	-2.29701	5.79509e-05	-	-	-	-	-	-	0	0	0	1	0	1	0	0	0	0	0	0	000101000000
Os02g0600066	-	-	-1.13464	0.0227789	-	-	-	-	-	-	-	-	0	0	0	1	0	0	0	0	0	0	0	0	000100000000
Os02g0601100	-	-	1.7046	4.43173e-21	1.78112	4.32397e-23	-	-	-	-	-	-	0	0	1	0	1	0	0	0	0	0	0	0	001010000000
Os02g0601350	-	-	-1.90881	0.0246933	-	-	-	-	-	-	-	-	0	0	0	1	0	0	0	0	0	0	0	0	000100000000
Os02g0601500	-	-	-	-	2.23845	0.0425286	-	-	-	-	-	-	0	0	0	0	1	0	0	0	0	0	0	0	000010000000
Os02g0602000	-	-	-1.1423	0.00121487	-1.15358	0.000933104	-	-	-	-	-	-	0	0	0	1	0	1	0	0	0	0	0	0	000101000000
Os02g0602300	-	-	1.52662	6.49941e-17	1.7729	2.14547e-22	-	-	-	-	1.4143	0.031593	0	0	1	0	1	0	0	0	0	0	1	0	001010000010
Os02g0604100	-	-	-	-	-	-	-	-	-	-	-1.16688	0.0435392	0	0	0	0	0	0	0	0	0	0	0	1	000000000001
Os02g0606200	-	-	-1.05925	0.00166691	-	-	-	-	-	-	-	-	0	0	0	1	0	0	0	0	0	0	0	0	000100000000
Os02g0606700	-	-	-	-	-	-	-	-	-	-	-1.0795	0.0173948	0	0	0	0	0	0	0	0	0	0	0	1	000000000001
Os02g0607500	-	-	-1.48685	0.0372151	-	-	-	-	-	-	-	-	0	0	0	1	0	0	0	0	0	0	0	0	000100000000
Os02g0608550	-	-	-	-	-	-	-	-	-	-	-1.40697	0.0459809	0	0	0	0	0	0	0	0	0	0	0	1	000000000001
Os02g0609500	-	-	-1.61712	0.00112783	-1.51613	0.00225593	-	-	-	-	-	-	0	0	0	1	0	1	0	0	0	0	0	0	000101000000
Os02g0610500	-	-	-1.58112	1.90294e-06	-1.68506	2.31757e-07	-	-	-	-	-	-	0	0	0	1	0	1	0	0	0	0	0	0	000101000000
Os02g0610600	-	-	-1.00254	1.79711e-10	-	-	-	-	-	-	-	-	0	0	0	1	0	0	0	0	0	0	0	0	000100000000
Os02g0610950	-	-	-5.48522	0.000246234	-6.35848	1.05071e-05	-	-	-	-	-	-	0	0	0	1	0	1	0	0	0	0	0	0	000101000000
Os02g0611200	-	-	-1.01463	0.00397467	-	-	-	-	-	-	-	-	0	0	0	1	0	0	0	0	0	0	0	0	000100000000
Os02g0611800	-	-	-5.15107	2.28049e-05	-5.58798	2.76953e-06	-	-	-	-	-	-	0	0	0	1	0	1	0	0	0	0	0	0	000101000000
Os02g0612100	-	-	-	-	-1.08053	8.05983e-13	-	-	-	-	-	-	0	0	0	0	0	1	0	0	0	0	0	0	000001000000
Os02g0612700	-	-	-	-	1.41462	0.0404516	-	-	-	-	-	-	0	0	0	0	1	0	0	0	0	0	0	0	000010000000
Os02g0612800	-	-	-	-	-	-	-	-	-	-	-1.02814	0.0304386	0	0	0	0	0	0	0	0	0	0	0	1	000000000001
Os02g0612900	1.28843	0.0309574	-	-	2.03866	1.47362e-06	-	-	-	-	-	-	1	0	0	0	1	0	0	0	0	0	0	0	100010000000
Os02g0614200	-	-	-	-	1.03352	4.05378e-20	-	-	-	-	1.16102	0.000254045	0	0	0	0	1	0	0	0	0	0	1	0	000010000010
Os02g0614300	-	-	-2.10474	0.0371939	-2.08823	0.0362625	-	-	-	-	-	-	0	0	0	1	0	1	0	0	0	0	0	0	000101000000
Os02g0614500	-	-	-	-	-1.22536	1.82668e-10	-	-	-	-	-	-	0	0	0	0	0	1	0	0	0	0	0	0	000001000000
Os02g0616100	-	-	-4.07715	0.0254025	-5.25266	0.00190937	-	-	-	-	-	-	0	0	0	1	0	1	0	0	0	0	0	0	000101000000
Os02g0616600	-	-	-2.11132	0.00016109	-2.44562	5.77664e-06	-	-	-	-	-	-	0	0	0	1	0	1	0	0	0	0	0	0	000101000000
Os02g0617800	-	-	-	-	-1.90652	0.0295366	-	-	-	-	-	-	0	0	0	0	0	1	0	0	0	0	0	0	000001000000
Os02g0618100	-	-	-1.19525	0.00868817	-	-	-	-	-	-	-	-	0	0	0	1	0	0	0	0	0	0	0	0	000100000000
Os02g0618400	-	-	-	-	-4.07253	0.0236993	-	-	-	-	-	-	0	0	0	0	0	1	0	0	0	0	0	0	000001000000
Os02g0619600	-	-	-1.78526	0.0196738	-1.60406	0.0377913	-	-	-	-	-	-	0	0	0	1	0	1	0	0	0	0	0	0	000101000000
Os02g0620200	-	-	-1.41547	2.83876e-07	-1.25676	5.54753e-06	-	-	-	-	-	-	0	0	0	1	0	1	0	0	0	0	0	0	000101000000
Os02g0620800	-	-	-	-	-1.26979	0.025187	-	-	-	-	-	-	0	0	0	0	0	1	0	0	0	0	0	0	000001000000
Os02g0624300	-	-	-	-	-4.55579	0.00557029	-	-	-	-	-	-	0	0	0	0	0	1	0	0	0	0	0	0	000001000000
Os02g0625300	-	-	-	-	-1.3423	0.0105564	-	-	-	-	-	-	0	0	0	0	0	1	0	0	0	0	0	0	000001000000
Os02g0625900	-	-	-1.05558	0.000144245	-1.15787	1.94295e-05	-	-	-	-	-	-	0	0	0	1	0	1	0	0	0	0	0	0	000101000000
Os02g0626100	-	-	-3.11524	4.54406e-56	-3.22719	1.69392e-60	-	-	-2.95794	0.0197948	-3.37525	0.000565844	0	0	0	1	0	1	0	0	0	1	0	1	000101000101
Os02g0626400	-	-	-1.81037	4.98671e-16	-1.64864	1.48394e-13	-	-	-	-	-	-	0	0	0	1	0	1	0	0	0	0	0	0	000101000000
Os02g0627100	-	-	-3.8386	0.019432	-4.81088	0.00186924	-	-	-	-	-4.51823	0.016885	0	0	0	1	0	1	0	0	0	0	0	1	000101000001
Os02g0628600	-	-	-2.41556	2.03008e-13	-2.64221	2.73696e-16	-	-	-	-	-	-	0	0	0	1	0	1	0	0	0	0	0	0	000101000000
Os02g0629332	-	-	-4.23586	0.0396127	-	-	-	-	-	-	-	-	0	0	0	1	0	0	0	0	0	0	0	0	000100000000
Os02g0629400	-	-	-1.15553	0.0209074	-	-	-	-	-	-	-	-	0	0	0	1	0	0	0	0	0	0	0	0	000100000000
Os02g0629800	1.35783	0.0272609	-1.83586	0.000172591	-	-	-	-	-	-	-	-	1	0	0	1	0	0	0	0	0	0	0	0	100100000000
Os02g0630300	-	-	-2.46626	4.13417e-19	-2.29761	9.92859e-17	-	-	-	-	-	-	0	0	0	1	0	1	0	0	0	0	0	0	000101000000
Os02g0631601	-	-	-	-	1.94298	0.0014516	-	-	-	-	-	-	0	0	0	0	1	0	0	0	0	0	0	0	000010000000
Os02g0632900	-	-	-	-	2.46095	0.0285102	-	-	-	-	-	-	0	0	0	0	1	0	0	0	0	0	0	0	000010000000
Os02g0634700	1.20322	0.0011095	-2.41699	7.77409e-13	-1.21376	0.00107383	-	-	-	-	-	-	1	0	0	1	0	1	0	0	0	0	0	0	100101000000
Os02g0635200	-	-	-	-	1.08573	3.09406e-15	-	-	-	-	-	-	0	0	0	0	1	0	0	0	0	0	0	0	000010000000
Os02g0635300	-	-	-1.26082	0.00125179	-	-	-	-	-	-	-	-	0	0	0	1	0	0	0	0	0	0	0	0	000100000000
Os02g0635700	-	-	-	-	-	-	-	-	-	-	1.53338	0.0134008	0	0	0	0	0	0	0	0	0	0	1	0	000000000010
Os02g0636300	-	-	-	-	-	-	-	-	-	-	1.14957	0.043964	0	0	0	0	0	0	0	0	0	0	1	0	000000000010
Os02g0638650	1.23276	2.35562e-15	-3.59716	3.03401e-89	-2.36441	6.24415e-37	-	-	-	-	-	-	1	0	0	1	0	1	0	0	0	0	0	0	100101000000
Os02g0639300	-	-	-5.195	2.04235e-07	-5.7902	3.38841e-09	-	-	-	-	-	-	0	0	0	1	0	1	0	0	0	0	0	0	000101000000
Os02g0640100	-	-	-6.1438	1.38234e-05	-7.09364	2.32154e-07	-	-	-	-	-	-	0	0	0	1	0	1	0	0	0	0	0	0	000101000000
Os02g0640600	-	-	-	-	-1.61776	0.0322373	-	-	-	-	-	-	0	0	0	0	0	1	0	0	0	0	0	0	000001000000
Os02g0640800	-	-	-1.40234	0.000163076	-1.39245	0.000156571	-	-	-	-	-	-	0	0	0	1	0	1	0	0	0	0	0	0	000101000000
Os02g0641300	-	-	-	-	-1.94342	0.00618257	-	-	-	-	-1.22613	0.0262655	0	0	0	0	0	1	0	0	0	0	0	1	000001000001
Os02g0642300	-	-	1.29567	5.18521e-11	1.72634	9.24952e-19	-	-	-	-	-	-	0	0	1	0	1	0	0	0	0	0	0	0	001010000000
Os02g0642700	-	-	1.02815	9.05015e-06	-	-	-	-	-	-	-	-	0	0	1	0	0	0	0	0	0	0	0	0	001000000000
Os02g0643800	-	-	-6.39557	6.20467e-06	-6.57308	2.54527e-06	-	-	-	-	-	-	0	0	0	1	0	1	0	0	0	0	0	0	000101000000
Os02g0644500	-	-	-	-	-	-	-	-	-	-	-1.38935	0.0230242	0	0	0	0	0	0	0	0	0	0	0	1	000000000001
Os02g0644700	-	-	-	-	-	-	-	-	-	-	-1.21289	0.000411369	0	0	0	0	0	0	0	0	0	0	0	1	000000000001
Os02g0646200	-1.05379	2.48761e-06	-3.3909	4.78892e-26	-4.4447	1.92333e-46	-	-	-	-	-	-	0	1	0	1	0	1	0	0	0	0	0	0	010101000000
Os02g0647300	-	-	-6.737	1.44377e-06	-7.44608	5.34692e-08	-	-	-	-	-	-	0	0	0	1	0	1	0	0	0	0	0	0	000101000000
Os02g0648300	-	-	-	-	-1.12755	0.0156609	-	-	-	-	-	-	0	0	0	0	0	1	0	0	0	0	0	0	000001000000
Os02g0648900	-	-	-	-	-1.49857	0.0497505	-	-	-	-	-	-	0	0	0	0	0	1	0	0	0	0	0	0	000001000000
Os02g0651900	-	-	-2.86202	0.0101824	-2.82688	0.0102567	-	-	-	-	-	-	0	0	0	1	0	1	0	0	0	0	0	0	000101000000
Os02g0652000	-	-	-	-	-1.95275	0.0151478	-	-	-	-	-3.1284	0.0369557	0	0	0	0	0	1	0	0	0	0	0	1	000001000001
Os02g0652600	-	-	-	-	1.17008	5.36262e-08	-	-	-	-	-	-	0	0	0	0	1	0	0	0	0	0	0	0	000010000000
Os02g0653000	-	-	-	-	-2.36016	0.00532325	-	-	-	-	-	-	0	0	0	0	0	1	0	0	0	0	0	0	000001000000
Os02g0653900	-	-	-4.23116	1.56601e-22	-4.47149	1.91447e-25	-	-	-3.73505	0.0391872	-	-	0	0	0	1	0	1	0	0	0	1	0	0	000101000100
Os02g0654000	-	-	-	-	-1.56088	0.00587208	-	-	-	-	-	-	0	0	0	0	0	1	0	0	0	0	0	0	000001000000
Os02g0654300	-	-	-	-	-1.01889	0.00824403	-	-	-	-	-	-	0	0	0	0	0	1	0	0	0	0	0	0	000001000000
Os02g0654400	-	-	-	-	1.151	7.65172e-13	-	-	-	-	-	-	0	0	0	0	1	0	0	0	0	0	0	0	000010000000
Os02g0654700	-	-	-	-	1.46813	0.0272566	-	-	-	-	-	-	0	0	0	0	1	0	0	0	0	0	0	0	000010000000
Os02g0655100	-	-	-	-	-	-	-	-	-	-	1.26617	0.00265893	0	0	0	0	0	0	0	0	0	0	1	0	000000000010
Os02g0655200	-	-	-1.14506	0.00132193	-1.61313	1.52009e-06	-	-	-	-	-	-	0	0	0	1	0	1	0	0	0	0	0	0	000101000000
Os02g0655800	-	-	-	-	-	-	-	-	-	-	-1.31146	2.49776e-05	0	0	0	0	0	0	0	0	0	0	0	1	000000000001
Os02g0656100	-	-	-	-	-2.74731	0.040821	-	-	-	-	-	-	0	0	0	0	0	1	0	0	0	0	0	0	000001000000
Os02g0657000	-	-	-3.71963	7.72137e-10	-4.45887	2.87255e-14	-	-	-6.28534	0.010927	-6.87179	0.000454768	0	0	0	1	0	1	0	0	0	1	0	1	000101000101
Os02g0657775	-	-	2.4158	0.0133387	4.48194	0.00109728	-	-	-	-	-	-	0	0	1	0	1	0	0	0	0	0	0	0	001010000000
Os02g0657850	-	-	-	-	3.82393	0.00791892	-	-	-	-	-	-	0	0	0	0	1	0	0	0	0	0	0	0	000010000000
Os02g0658000	-	-	-5.53202	0.000385957	-5.19159	0.000890418	-	-	-	-	-	-	0	0	0	1	0	1	0	0	0	0	0	0	000101000000
Os02g0659500	-	-	-	-	-4.90346	0.00785765	-	-	-	-	-	-	0	0	0	0	0	1	0	0	0	0	0	0	000001000000
Os02g0659600	-	-	-	-	-1.04118	4.12275e-07	-	-	-	-	-	-	0	0	0	0	0	1	0	0	0	0	0	0	000001000000
Os02g0661100	-1.08156	1.3893e-11	-8.05723	6.6883e-26	-9.13879	1.67548e-33	-	-	-	-	-	-	0	1	0	1	0	1	0	0	0	0	0	0	010101000000
Os02g0661600	-	-	-	-	-2.7509	0.0104699	-	-	-	-	-	-	0	0	0	0	0	1	0	0	0	0	0	0	000001000000
Os02g0661800	-	-	-	-	-1.14377	0.0227994	-	-	-	-	-	-	0	0	0	0	0	1	0	0	0	0	0	0	000001000000
Os02g0661900	-	-	-	-	-	-	-	-	-	-	-1.25044	0.0228566	0	0	0	0	0	0	0	0	0	0	0	1	000000000001
Os02g0662300	-2.01757	0.000367801	-2.50265	0.0025602	-4.52022	1.00145e-09	-	-	-	-	-	-	0	1	0	1	0	1	0	0	0	0	0	0	010101000000
Os02g0662700	-	-	-	-	-1.35831	0.00238718	-	-	-	-	-	-	0	0	0	0	0	1	0	0	0	0	0	0	000001000000
Os02g0663100	-	-	-1.47061	0.0011415	-1.91127	7.74002e-06	-	-	-	-	-	-	0	0	0	1	0	1	0	0	0	0	0	0	000101000000
Os02g0663300	-	-	-1.20289	0.00163242	-	-	-	-	-	-	-	-	0	0	0	1	0	0	0	0	0	0	0	0	000100000000
Os02g0664700	-	-	-1.07581	3.61674e-06	-1.11275	1.1831e-06	-	-	-	-	-	-	0	0	0	1	0	1	0	0	0	0	0	0	000101000000
Os02g0665800	-	-	-1.17421	0.000936089	-1.09793	0.00194579	-	-	-	-	-	-	0	0	0	1	0	1	0	0	0	0	0	0	000101000000
Os02g0666500	-	-	-2.58009	0.0145405	-2.73694	0.00774265	-	-	-	-	-	-	0	0	0	1	0	1	0	0	0	0	0	0	000101000000
Os02g0667050	-	-	-	-	-1.28577	0.0391183	-	-	-	-	-	-	0	0	0	0	0	1	0	0	0	0	0	0	000001000000
Os02g0667100	-	-	-2.94238	1.00044e-53	-3.80202	2.93195e-92	-	-	-2.32032	0.00882128	-2.88587	1.95483e-05	0	0	0	1	0	1	0	0	0	1	0	1	000101000101
Os02g0667300	-	-	-3.47831	2.67214e-32	-4.18212	5.97269e-48	-	-	-	-	-	-	0	0	0	1	0	1	0	0	0	0	0	0	000101000000
Os02g0667600	-	-	-2.00742	3.91783e-05	-2.04813	2.09957e-05	-	-	-	-	-	-	0	0	0	1	0	1	0	0	0	0	0	0	000101000000
Os02g0668000	-	-	-1.10948	5.29935e-12	-1.44949	1.06957e-20	-	-	-	-	-	-	0	0	0	1	0	1	0	0	0	0	0	0	000101000000
Os02g0668350	-	-	4.51609	0.0227298	-	-	-	-	-	-	-	-	0	0	1	0	0	0	0	0	0	0	0	0	001000000000
Os02g0668700	-	-	-2.51281	0.00183098	-3.71087	5.88693e-07	-	-	-	-	-	-	0	0	0	1	0	1	0	0	0	0	0	0	000101000000
Os02g0669000	-	-	-2.58334	6.07606e-31	-2.60376	1.14495e-31	-	-	-	-	-	-	0	0	0	1	0	1	0	0	0	0	0	0	000101000000
Os02g0669100	-	-	-2.13592	4.78011e-27	-1.78809	3.32777e-19	2.91332	0.00383892	-	-	-	-	0	0	0	1	0	1	1	0	0	0	0	0	000101100000
Os02g0669366	-	-	-2.75568	0.000234443	-3.28158	5.29591e-06	-	-	-	-	-	-	0	0	0	1	0	1	0	0	0	0	0	0	000101000000
Os02g0669500	-	-	-	-	-1.66688	0.000574932	-	-	-	-	-	-	0	0	0	0	0	1	0	0	0	0	0	0	000001000000
Os02g0669900	-	-	-	-	-1.16588	5.74956e-07	-	-	-	-	-	-	0	0	0	0	0	1	0	0	0	0	0	0	000001000000
Os02g0670500	-	-	-2.3158	2.44696e-08	-2.97314	6.55115e-14	-	-	-	-	-	-	0	0	0	1	0	1	0	0	0	0	0	0	000101000000
Os02g0670900	-	-	-1.60114	1.04725e-17	-2.05803	7.13496e-30	-	-	-	-	-	-	0	0	0	1	0	1	0	0	0	0	0	0	000101000000
Os02g0672100	-	-	-	-	-	-	-	-	-	-	-1.55482	0.0230242	0	0	0	0	0	0	0	0	0	0	0	1	000000000001
Os02g0672700	-	-	-	-	1.09206	1.20506e-15	-	-	-	-	-	-	0	0	0	0	1	0	0	0	0	0	0	0	000010000000
Os02g0673000	-	-	-2.33899	6.79151e-09	-2.84878	2.09093e-13	-	-	-	-	-	-	0	0	0	1	0	1	0	0	0	0	0	0	000101000000
Os02g0673500	-	-	-1.50624	4.6654e-07	-2.08319	1.93896e-13	-	-	-	-	-	-	0	0	0	1	0	1	0	0	0	0	0	0	000101000000
Os02g0674800	-	-	-	-	-1.04127	3.97742e-07	-	-	-	-	-	-	0	0	0	0	0	1	0	0	0	0	0	0	000001000000
Os02g0675700	-	-	-1.61189	2.16184e-05	-1.37161	0.000372093	-	-	-	-	-	-	0	0	0	1	0	1	0	0	0	0	0	0	000101000000
Os02g0676400	-	-	-3.52143	0.00816667	-	-	-	-	-	-	-	-	0	0	0	1	0	0	0	0	0	0	0	0	000100000000
Os02g0676800	-	-	-5.69694	8.18738e-05	-6.51623	3.29799e-06	-	-	-	-	-	-	0	0	0	1	0	1	0	0	0	0	0	0	000101000000
Os02g0677300	-	-	-9.76118	9.44181e-15	-10.7389	6.70828e-18	-	-	-	-	-	-	0	0	0	1	0	1	0	0	0	0	0	0	000101000000
Os02g0678300	-	-	-1.91548	0.00963743	-1.9826	0.00620192	-	-	-	-	-	-	0	0	0	1	0	1	0	0	0	0	0	0	000101000000
Os02g0678601	-	-	-	-	-1.34869	0.021517	-	-	-	-	-	-	0	0	0	0	0	1	0	0	0	0	0	0	000001000000
Os02g0678800	-	-	-1.47109	7.33344e-11	-1.7515	1.5664e-15	-	-	-	-	-	-	0	0	0	1	0	1	0	0	0	0	0	0	000101000000
Os02g0679200	-	-	-1.78672	0.00478235	-1.72693	0.0060645	-	-	-	-	-	-	0	0	0	1	0	1	0	0	0	0	0	0	000101000000
Os02g0679700	-	-	-4.15994	0.0152785	-4.51067	0.00670598	-	-	-	-	-	-	0	0	0	1	0	1	0	0	0	0	0	0	000101000000
Os02g0681100	-	-	-	-	-1.09072	0.0315171	-	-	-	-	-	-	0	0	0	0	0	1	0	0	0	0	0	0	000001000000
Os02g0681200	-	-	-3.35742	3.99214e-52	-3.55491	6.62881e-59	-	-	-	-	-2.15363	0.0119764	0	0	0	1	0	1	0	0	0	0	0	1	000101000001
Os02g0681900	-	-	-	-	-1.75874	0.00908497	-	-	-	-	-	-	0	0	0	0	0	1	0	0	0	0	0	0	000001000000
Os02g0682300	-	-	-2.02427	1.61889e-06	-1.89235	7.27526e-06	-	-	-	-	-	-	0	0	0	1	0	1	0	0	0	0	0	0	000101000000
Os02g0686100	-	-	-2.90966	0.0319022	-	-	-	-	-	-	-	-	0	0	0	1	0	0	0	0	0	0	0	0	000100000000
Os02g0686700	-	-	-2.07367	3.9351e-28	-2.3298	7.43617e-36	-	-	-	-	-	-	0	0	0	1	0	1	0	0	0	0	0	0	000101000000
Os02g0686800	3.69114	0.0314995	-	-	4.89249	8.74777e-05	-	-	-	-	-	-	1	0	0	0	1	0	0	0	0	0	0	0	100010000000
Os02g0687200	-	-	-3.52317	1.30665e-87	-4.06861	2.46647e-118	-	-	-	-	-	-	0	0	0	1	0	1	0	0	0	0	0	0	000101000000
Os02g0687500	-	-	-1.78761	3.35417e-06	-1.73092	6.04992e-06	-	-	-	-	-	-	0	0	0	1	0	1	0	0	0	0	0	0	000101000000
Os02g0687600	-	-	-	-	1.22297	9.51264e-07	-	-	-	-	-	-	0	0	0	0	1	0	0	0	0	0	0	0	000010000000
Os02g0687900	-	-	-2.18877	0.000149002	-2.9321	6.84577e-08	-	-	-	-	-	-	0	0	0	1	0	1	0	0	0	0	0	0	000101000000
Os02g0688200	-	-	-	-	-4.59638	0.00480537	-	-	-	-	-	-	0	0	0	0	0	1	0	0	0	0	0	0	000001000000
Os02g0690000	-	-	1.29577	3.77922e-09	1.32807	1.01875e-09	-	-	-	-	-	-	0	0	1	0	1	0	0	0	0	0	0	0	001010000000
Os02g0690500	-	-	1.12953	4.09623e-08	-	-	-	-	-	-	-	-	0	0	1	0	0	0	0	0	0	0	0	0	001000000000
Os02g0691800	-	-	-	-	-1.02588	2.96221e-07	-	-	-	-	-	-	0	0	0	0	0	1	0	0	0	0	0	0	000001000000
Os02g0692700	-	-	-1.39848	4.94459e-12	-1.05978	2.48427e-07	-	-	-	-	-	-	0	0	0	1	0	1	0	0	0	0	0	0	000101000000
Os02g0693000	-	-	-1.29968	0.00182013	-1.54982	0.000112196	-	-	-	-	-	-	0	0	0	1	0	1	0	0	0	0	0	0	000101000000
Os02g0693700	-	-	-1.10656	0.0155378	-1.20305	0.00666009	-	-	-	-	-	-	0	0	0	1	0	1	0	0	0	0	0	0	000101000000
Os02g0694100	-	-	-4.20514	3.42612e-47	-4.43614	5.03675e-53	-	-	-	-	-	-	0	0	0	1	0	1	0	0	0	0	0	0	000101000000
Os02g0694600	-	-	-	-	-1.33272	0.00893578	-	-	-	-	-	-	0	0	0	0	0	1	0	0	0	0	0	0	000001000000
Os02g0696500	-	-	-4.65632	1.01692e-16	-5.41996	5.55908e-23	-	-	-	-	-	-	0	0	0	1	0	1	0	0	0	0	0	0	000101000000
Os02g0696900	-	-	-1.08541	0.00137239	-1.92291	6.09604e-10	-	-	-	-	-	-	0	0	0	1	0	1	0	0	0	0	0	0	000101000000
Os02g0697400	-	-	-	-	-1.84	0.00263279	-	-	-	-	-	-	0	0	0	0	0	1	0	0	0	0	0	0	000001000000
Os02g0698800	-	-	-	-	-2.03867	0.0188387	-	-	-	-	-	-	0	0	0	0	0	1	0	0	0	0	0	0	000001000000
Os02g0699600	-	-	-1.13981	4.22362e-07	-	-	-	-	-	-	-	-	0	0	0	1	0	0	0	0	0	0	0	0	000100000000
Os02g0699700	1.50374	0.000235737	-	-	1.6393	2.44947e-06	-	-	-	-	-	-	1	0	0	0	1	0	0	0	0	0	0	0	100010000000
Os02g0700100	-	-	-1.11154	5.81031e-05	-	-	-	-	-	-	-	-	0	0	0	1	0	0	0	0	0	0	0	0	000100000000
Os02g0700300	-	-	-1.25505	0.00254687	-1.36873	0.000724884	-	-	-	-	-	-	0	0	0	1	0	1	0	0	0	0	0	0	000101000000
Os02g0701600	-	-	-2.57335	1.86172e-19	-1.97606	1.64652e-11	-	-	-	-	-	-	0	0	0	1	0	1	0	0	0	0	0	0	000101000000
Os02g0702100	-	-	-4.02975	0.0318852	-4.52354	0.011724	-	-	-	-	-	-	0	0	0	1	0	1	0	0	0	0	0	0	000101000000
Os02g0702400	-	-	-	-	-2.99157	2.20671e-05	-	-	-	-	-	-	0	0	0	0	0	1	0	0	0	0	0	0	000001000000
Os02g0704966	-	-	-1.22355	0.00270781	-	-	-	-	-	-	-	-	0	0	0	1	0	0	0	0	0	0	0	0	000100000000
Os02g0705500	-	-	-2.50664	0.00971735	-2.35752	0.0149235	-	-	-	-	-	-	0	0	0	1	0	1	0	0	0	0	0	0	000101000000
Os02g0706400	-	-	-	-	-1.18286	1.24356e-07	-	-	-	-	-	-	0	0	0	0	0	1	0	0	0	0	0	0	000001000000
Os02g0706600	-	-	-	-	-1.28055	1.1147e-05	-	-	-	-	-1.73901	0.0284657	0	0	0	0	0	1	0	0	0	0	0	1	000001000001
Os02g0707100	-	-	-	-	1.25204	4.4093e-13	-	-	-	-	-	-	0	0	0	0	1	0	0	0	0	0	0	0	000010000000
Os02g0707200	-	-	-	-	-1.01572	0.000505314	-	-	-	-	1.60605	0.049772	0	0	0	0	0	1	0	0	0	0	1	0	000001000010
Os02g0707900	-	-	1.58088	6.16943e-24	1.70217	1.25205e-27	-	-	-	-	1.19477	0.00679001	0	0	1	0	1	0	0	0	0	0	1	0	001010000010
Os02g0708500	-	-	-1.18771	0.00602387	-	-	-	-	-	-	-	-	0	0	0	1	0	0	0	0	0	0	0	0	000100000000
Os02g0709300	-	-	-	-	-4.38952	0.0317646	-	-	-	-	-	-	0	0	0	0	0	1	0	0	0	0	0	0	000001000000
Os02g0709900	-	-	1.07269	0.0450154	1.40065	0.0075354	-	-	-	-	-	-	0	0	1	0	1	0	0	0	0	0	0	0	001010000000
Os02g0710102	-	-	-	-	2.24139	0.0428935	-	-	-	-	-	-	0	0	0	0	1	0	0	0	0	0	0	0	000010000000
Os02g0710300	-	-	-	-	-1.10747	7.38106e-08	-	-	-	-	-	-	0	0	0	0	0	1	0	0	0	0	0	0	000001000000
Os02g0710700	-1.61057	0.00732314	-2.28617	0.0022821	-3.89675	6.87494e-09	-	-	-	-	-	-	0	1	0	1	0	1	0	0	0	0	0	0	010101000000
Os02g0712700	-	-	-2.15894	2.95424e-06	-2.24018	8.511e-07	-	-	-	-	-	-	0	0	0	1	0	1	0	0	0	0	0	0	000101000000
Os02g0713700	-	-	-1.59999	1.37159e-07	-2.00203	6.8198e-12	-	-	-	-	-	-	0	0	0	1	0	1	0	0	0	0	0	0	000101000000
Os02g0715300	-	-	-2.64519	2.31746e-08	-3.10297	1.27873e-11	-	-	-	-	-	-	0	0	0	1	0	1	0	0	0	0	0	0	000101000000
Os02g0716500	-	-	-2.28917	8.31544e-68	-2.90236	8.29655e-110	-	-	-	-	-	-	0	0	0	1	0	1	0	0	0	0	0	0	000101000000
Os02g0716600	-	-	-	-	-2.54744	0.00465571	-	-	-	-	-	-	0	0	0	0	0	1	0	0	0	0	0	0	000001000000
Os02g0716800	-	-	-1.61496	1.82052e-05	-1.03437	0.00937846	-	-	-	-	-	-	0	0	0	1	0	1	0	0	0	0	0	0	000101000000
Os02g0717900	-	-	-1.14377	0.001258	-	-	-	-	-	-	-	-	0	0	0	1	0	0	0	0	0	0	0	0	000100000000
Os02g0718100	-	-	-2.59625	2.41038e-06	-1.69616	0.00391445	-	-	-	-	-	-	0	0	0	1	0	1	0	0	0	0	0	0	000101000000
Os02g0719000	-	-	-	-	-1.61411	0.0011671	-	-	-	-	-	-	0	0	0	0	0	1	0	0	0	0	0	0	000001000000
Os02g0719266	-	-	-	-	-3.95605	0.0452321	-	-	-	-	-	-	0	0	0	0	0	1	0	0	0	0	0	0	000001000000
Os02g0719700	-	-	-3.06095	0.00109253	-3.344	0.000245217	-	-	-	-	-	-	0	0	0	1	0	1	0	0	0	0	0	0	000101000000
Os02g0721700	-	-	-	-	-1.3529	3.03987e-15	-	-	-	-	-	-	0	0	0	0	0	1	0	0	0	0	0	0	000001000000
Os02g0724300	-	-	-1.628	5.65998e-07	-1.82074	9.35622e-09	-	-	-	-	-	-	0	0	0	1	0	1	0	0	0	0	0	0	000101000000
Os02g0725000	-	-	-	-	-2.07851	0.0431687	-	-	-	-	-	-	0	0	0	0	0	1	0	0	0	0	0	0	000001000000
Os02g0725200	-	-	1.12073	1.55417e-06	1.01835	1.04951e-05	-	-	-	-	-	-	0	0	1	0	1	0	0	0	0	0	0	0	001010000000
Os02g0725900	-	-	-	-	-	-	-	-	-	-	-6.94367	0.000104506	0	0	0	0	0	0	0	0	0	0	0	1	000000000001
Os02g0726600	-	-	-1.62102	4.48191e-07	-1.17324	0.000409793	-	-	-	-	-	-	0	0	0	1	0	1	0	0	0	0	0	0	000101000000
Os02g0727300	-	-	-	-	-1.09178	0.000269599	-	-	-	-	-	-	0	0	0	0	0	1	0	0	0	0	0	0	000001000000
Os02g0728500	-	-	-	-	-1.01815	0.00625382	-	-	-	-	-	-	0	0	0	0	0	1	0	0	0	0	0	0	000001000000
Os02g0729300	-	-	-1.61916	4.30333e-06	-1.29126	0.000332546	-	-	-	-	-	-	0	0	0	1	0	1	0	0	0	0	0	0	000101000000
Os02g0732200	-	-	-2.55187	4.51903e-05	-3.47602	3.69459e-09	-	-	-	-	-5.41483	0.0196761	0	0	0	1	0	1	0	0	0	0	0	1	000101000001
Os02g0733001	-	-	-	-	1.17193	7.72619e-06	-	-	-	-	-	-	0	0	0	0	1	0	0	0	0	0	0	0	000010000000
Os02g0733500	-	-	-1.35862	0.0276482	-2.25739	4.52394e-05	-	-	-	-	-	-	0	0	0	1	0	1	0	0	0	0	0	0	000101000000
Os02g0734300	-	-	-4.87394	3.26698e-10	-5.23253	7.18893e-12	-	-	-	-	-	-	0	0	0	1	0	1	0	0	0	0	0	0	000101000000
Os02g0734600	-	-	-	-	-	-	-1.06674	0.000431711	-	-	-1.15585	8.78963e-06	0	0	0	0	0	0	0	1	0	0	0	1	000000010001
Os02g0734900	-	-	-1.08097	1.52592e-09	-	-	-	-	-	-	-	-	0	0	0	1	0	0	0	0	0	0	0	0	000100000000
Os02g0735200	-	-	-	-	-	-	-	-	-1.33116	0.0179941	-1.76758	2.14106e-05	0	0	0	0	0	0	0	0	0	1	0	1	000000000101
Os02g0735900	-	-	-	-	-	-	-	-	-	-	1.32786	6.06267e-05	0	0	0	0	0	0	0	0	0	0	1	0	000000000010
Os02g0736800	-	-	-	-	-1.67477	0.000725349	-	-	-	-	-	-	0	0	0	0	0	1	0	0	0	0	0	0	000001000000
Os02g0739100	-	-	-4.09316	9.92344e-67	-4.28957	7.28368e-74	-	-	-	-	-1.40882	0.0072254	0	0	0	1	0	1	0	0	0	0	0	1	000101000001
Os02g0739400	-	-	-5.75696	1.11635e-33	-5.67507	6.73812e-33	-	-	-	-	-	-	0	0	0	1	0	1	0	0	0	0	0	0	000101000000
Os02g0741500	-	-	1.24291	0.00354478	1.92216	7.67462e-06	-	-	-	-	-	-	0	0	1	0	1	0	0	0	0	0	0	0	001010000000
Os02g0741700	-1.01608	7.07541e-05	-	-	-1.52752	1.79994e-11	-	-	-	-	-2.50543	0.000619796	0	1	0	0	0	1	0	0	0	0	0	1	010001000001
Os02g0742550	-	-	-1.2108	0.00200688	-1.03251	0.00935212	-	-	-	-	-	-	0	0	0	1	0	1	0	0	0	0	0	0	000101000000
Os02g0743100	-	-	-	-	-1.73913	0.02221	-	-	-	-	-	-	0	0	0	0	0	1	0	0	0	0	0	0	000001000000
Os02g0743200	-	-	-1.7045	0.00040132	-1.80016	0.000135977	-	-	-	-	-	-	0	0	0	1	0	1	0	0	0	0	0	0	000101000000
Os02g0743500	-	-	-	-	-1.405	0.000104262	-	-	-	-	-	-	0	0	0	0	0	1	0	0	0	0	0	0	000001000000
Os02g0744200	-	-	-2.69261	1.47037e-05	-2.7078	1.04606e-05	-	-	-	-	-	-	0	0	0	1	0	1	0	0	0	0	0	0	000101000000
Os02g0745000	-	-	1.23838	6.61199e-09	1.22278	7.37966e-09	-	-	-	-	-	-	0	0	1	0	1	0	0	0	0	0	0	0	001010000000
Os02g0746000	-	-	1.06476	4.93622e-11	1.15865	4.52138e-13	-	-	-	-	-	-	0	0	1	0	1	0	0	0	0	0	0	0	001010000000
Os02g0747400	-	-	-4.18079	0.00963905	-4.184	0.00861944	-	-	-	-	-	-	0	0	0	1	0	1	0	0	0	0	0	0	000101000000
Os02g0747900	-	-	-	-	-1.22543	6.29099e-07	-	-	-	-	-	-	0	0	0	0	0	1	0	0	0	0	0	0	000001000000
Os02g0748300	-	-	-2.51045	1.05883e-45	-3.16003	1.39917e-74	-	-	-	-	-	-	0	0	0	1	0	1	0	0	0	0	0	0	000101000000
Os02g0748800	-	-	-4.48591	0.00585656	-5.86842	0.000108562	-	-	-	-	-	-	0	0	0	1	0	1	0	0	0	0	0	0	000101000000
Os02g0751900	-	-	1.70955	0.000364576	2.19863	6.63804e-06	-	-	-	-	-	-	0	0	1	0	1	0	0	0	0	0	0	0	001010000000
Os02g0752000	-	-	-	-	1.5267	5.24817e-22	-	-	-	-	-	-	0	0	0	0	1	0	0	0	0	0	0	0	000010000000
Os02g0752200	-	-	-4.42282	0.00470869	-4.77883	0.0017171	-	-	-	-	-	-	0	0	0	1	0	1	0	0	0	0	0	0	000101000000
Os02g0752300	-	-	-1.09983	4.16565e-07	-1.05199	1.14947e-06	-	-	-	-	-	-	0	0	0	1	0	1	0	0	0	0	0	0	000101000000
Os02g0752600	-	-	-1.07388	0.000761964	-	-	-	-	-	-	-	-	0	0	0	1	0	0	0	0	0	0	0	0	000100000000
Os02g0752701	-	-	-1.5461	0.000109163	-1.18975	0.00401017	-	-	-	-	-	-	0	0	0	1	0	1	0	0	0	0	0	0	000101000000
Os02g0753300	-	-	-1.56322	3.18299e-05	-1.55342	3.01091e-05	-	-	-	-	-	-	0	0	0	1	0	1	0	0	0	0	0	0	000101000000
Os02g0754300	-	-	1.22837	0.00477468	1.08263	0.011995	-	-	-	-	-	-	0	0	1	0	1	0	0	0	0	0	0	0	001010000000
Os02g0755200	-	-	-1.33601	0.00167932	-1.39118	0.000858165	-	-	-	-	-	-	0	0	0	1	0	1	0	0	0	0	0	0	000101000000
Os02g0755400	-1.24387	7.4081e-05	-3.64266	2.20245e-13	-4.88653	1.09913e-24	-	-	-	-	-	-	0	1	0	1	0	1	0	0	0	0	0	0	010101000000
Os02g0756100	-	-	-2.22223	1.49892e-17	-2.59457	1.45725e-24	-	-	-	-	-	-	0	0	0	1	0	1	0	0	0	0	0	0	000101000000
Os02g0756200	-	-	-3.64953	4.5843e-49	-3.41002	7.20938e-43	-	-	-	-	-	-	0	0	0	1	0	1	0	0	0	0	0	0	000101000000
Os02g0756600	-	-	-2.86108	1.38475e-06	-2.36211	9.96981e-05	-	-	-	-	-	-	0	0	0	1	0	1	0	0	0	0	0	0	000101000000
Os02g0756800	-	-	-3.04348	3.82123e-24	-3.83614	2.75346e-39	-	-	-2.51772	0.00122389	-	-	0	0	0	1	0	1	0	0	0	1	0	0	000101000100
Os02g0757100	-	-	-10.8112	1.4335e-17	-11.2468	3.59369e-19	-	-	-	-	-	-	0	0	0	1	0	1	0	0	0	0	0	0	000101000000
Os02g0758200	-	-	-3.40121	0.000473353	-3.96641	2.32167e-05	-	-	-	-	-	-	0	0	0	1	0	1	0	0	0	0	0	0	000101000000
Os02g0759000	-	-	-	-	-3.74627	0.00339676	-	-	-	-	-	-	0	0	0	0	0	1	0	0	0	0	0	0	000001000000
Os02g0759400	-	-	-6.42377	5.57955e-06	-7.03735	3.69691e-07	-	-	-	-	-	-	0	0	0	1	0	1	0	0	0	0	0	0	000101000000
Os02g0759900	-	-	-	-	1.04663	4.15073e-06	-	-	-	-	-	-	0	0	0	0	1	0	0	0	0	0	0	0	000010000000
Os02g0761500	-	-	-	-	-1.18897	0.00761645	-	-	-	-	-	-	0	0	0	0	0	1	0	0	0	0	0	0	000001000000
Os02g0762100	-	-	-	-	-1.09009	0.00430976	-	-	-	-	-2.01989	0.00787167	0	0	0	0	0	1	0	0	0	0	0	1	000001000001
Os02g0762600	-	-	-3.27812	0.00736984	-2.78738	0.0259269	-	-	-	-	-	-	0	0	0	1	0	1	0	0	0	0	0	0	000101000000
Os02g0763000	-	-	-1.96416	0.00790651	-2.38937	0.000667837	-	-	-	-	-	-	0	0	0	1	0	1	0	0	0	0	0	0	000101000000
Os02g0763900	-	-	-	-	-1.20171	1.82991e-10	-	-	-	-	-	-	0	0	0	0	0	1	0	0	0	0	0	0	000001000000
Os02g0764100	-	-	-1.0259	0.0154738	-1.36644	0.000589517	-	-	-	-	-	-	0	0	0	1	0	1	0	0	0	0	0	0	000101000000
Os02g0764200	-	-	-1.74628	0.020353	-2.23129	0.00157382	-	-	-	-	-	-	0	0	0	1	0	1	0	0	0	0	0	0	000101000000
Os02g0764700	-	-	-1.34892	2.24874e-08	-1.66555	9.35693e-13	-	-	-	-	-	-	0	0	0	1	0	1	0	0	0	0	0	0	000101000000
Os02g0765600	-	-	-1.33566	0.00524599	-2.27239	1.34772e-07	-	-	-	-	-	-	0	0	0	1	0	1	0	0	0	0	0	0	000101000000
Os02g0766700	-	-	-	-	-	-	-	-	-	-	1.53917	0.00162773	0	0	0	0	0	0	0	0	0	0	1	0	000000000010
Os02g0767800	-	-	-6.54052	2.47766e-06	-6.64649	1.30241e-06	-	-	-	-	-	-	0	0	0	1	0	1	0	0	0	0	0	0	000101000000
Os02g0769100	-	-	-2.9133	0.00560206	-3.61893	0.000278834	-	-	-	-	-	-	0	0	0	1	0	1	0	0	0	0	0	0	000101000000
Os02g0769200	-	-	-1.81959	2.21356e-05	-1.46392	0.000868828	-	-	-	-	-	-	0	0	0	1	0	1	0	0	0	0	0	0	000101000000
Os02g0770600	-	-	-	-	-	-	-	-	-	-	-1.0704	0.0361916	0	0	0	0	0	0	0	0	0	0	0	1	000000000001
Os02g0771100	-	-	-	-	1.06068	8.21336e-14	-	-	-	-	1.64102	0.00103338	0	0	0	0	1	0	0	0	0	0	1	0	000010000010
Os02g0771700	-	-	-2.52758	1.37111e-08	-2.83201	8.13642e-11	-	-	-	-	-	-	0	0	0	1	0	1	0	0	0	0	0	0	000101000000
Os02g0773200	1.04856	0.000274489	-	-	1.3879	5.94596e-09	-	-	-	-	1.44927	0.000199214	1	0	0	0	1	0	0	0	0	0	1	0	100010000010
Os02g0773300	-	-	-	-	-	-	-	-	-	-	-1.66896	0.019454	0	0	0	0	0	0	0	0	0	0	0	1	000000000001
Os02g0774200	-	-	-7.26494	8.60174e-08	-8.08298	1.24825e-09	-	-	-	-	-	-	0	0	0	1	0	1	0	0	0	0	0	0	000101000000
Os02g0775200	-	-	-	-	1.0166	7.75909e-11	-	-	-	-	-	-	0	0	0	0	1	0	0	0	0	0	0	0	000010000000
Os02g0775300	-	-	-3.73736	0.0275173	-3.96449	0.0162378	-	-	-	-	-	-	0	0	0	1	0	1	0	0	0	0	0	0	000101000000
Os02g0775600	-	-	-3.72652	0.0460201	-5.34311	0.00145896	-	-	-	-	-	-	0	0	0	1	0	1	0	0	0	0	0	0	000101000000
Os02g0776400	-	-	-2.58555	0.0480042	-3.77029	0.00153943	-	-	-	-	-	-	0	0	0	1	0	1	0	0	0	0	0	0	000101000000
Os02g0776900	-	-	-	-	-1.50408	1.47125e-18	-	-	-	-	-	-	0	0	0	0	0	1	0	0	0	0	0	0	000001000000
Os02g0777400	-	-	-1.29816	4.21149e-09	-1.50408	2.58997e-12	-	-	-	-	-	-	0	0	0	1	0	1	0	0	0	0	0	0	000101000000
Os02g0778400	-	-	-1.02554	9.64505e-05	-1.51318	1.18204e-09	-	-	-	-	-	-	0	0	0	1	0	1	0	0	0	0	0	0	000101000000
Os02g0780550	-	-	-1.23093	4.69292e-18	-1.08374	3.09945e-14	-	-	-	-	-	-	0	0	0	1	0	1	0	0	0	0	0	0	000101000000
Os02g0781300	-	-	-3.67905	2.42663e-21	-4.43934	7.33064e-32	-	-	-	-	-	-	0	0	0	1	0	1	0	0	0	0	0	0	000101000000
Os02g0782200	-	-	-	-	-	-	-	-	-	-	1.01011	0.0455141	0	0	0	0	0	0	0	0	0	0	1	0	000000000010
Os02g0784400	-	-	-1.85095	0.0225004	-	-	-	-	-	-	-	-	0	0	0	1	0	0	0	0	0	0	0	0	000100000000
Os02g0784700	-	-	1.0249	1.33783e-06	-	-	-	-	-	-	-	-	0	0	1	0	0	0	0	0	0	0	0	0	001000000000
Os02g0788133	-	-	-2.20192	0.0185485	-	-	-	-	-	-	-	-	0	0	0	1	0	0	0	0	0	0	0	0	000100000000
Os02g0791200	-	-	-	-	-1.03775	3.88314e-05	-	-	-	-	-	-	0	0	0	0	0	1	0	0	0	0	0	0	000001000000
Os02g0791500	-	-	-2.18302	1.38004e-05	-2.38824	1.30844e-06	-	-	-	-	-	-	0	0	0	1	0	1	0	0	0	0	0	0	000101000000
Os02g0792000	-	-	-2.41273	0.0264546	-2.16733	0.048497	-	-	-	-	-	-	0	0	0	1	0	1	0	0	0	0	0	0	000101000000
Os02g0792100	-	-	-1.69173	8.74599e-06	-1.74716	3.06985e-06	-	-	-	-	-	-	0	0	0	1	0	1	0	0	0	0	0	0	000101000000
Os02g0792600	-	-	-	-	-5.08348	0.00415497	-	-	-	-	-	-	0	0	0	0	0	1	0	0	0	0	0	0	000001000000
Os02g0793700	-	-	-1.09148	1.28415e-08	-1.37383	1.81263e-13	-	-	-	-	-	-	0	0	0	1	0	1	0	0	0	0	0	0	000101000000
Os02g0793900	-	-	-	-	-	-	-	-	-	-	-1.33159	4.8574e-06	0	0	0	0	0	0	0	0	0	0	0	1	000000000001
Os02g0794500	-	-	-1.70832	0.0183911	-1.66881	0.020055	-	-	-	-	-	-	0	0	0	1	0	1	0	0	0	0	0	0	000101000000
Os02g0796500	-	-	-	-	-	-	-	-	-	-	1.14618	0.0298753	0	0	0	0	0	0	0	0	0	0	1	0	000000000010
Os02g0796750	-	-	-	-	1.41059	0.000272504	-	-	-	-	-	-	0	0	0	0	1	0	0	0	0	0	0	0	000010000000
Os02g0797100	1.85693	0.0166711	1.22582	0.0114026	3.08275	3.04816e-08	-	-	-	-	-	-	1	0	1	0	1	0	0	0	0	0	0	0	101010000000
Os02g0797600	-	-	-1.12932	1.70129e-14	-1.32737	4.00718e-20	-	-	-	-	-	-	0	0	0	1	0	1	0	0	0	0	0	0	000101000000
Os02g0798100	-	-	-1.14071	0.00132407	-1.08508	0.00217032	-	-	-	-	-	-	0	0	0	1	0	1	0	0	0	0	0	0	000101000000
Os02g0799600	-	-	-1.08349	1.87145e-08	-	-	-	-	-	-	-	-	0	0	0	1	0	0	0	0	0	0	0	0	000100000000
Os02g0800000	-	-	-	-	1.01769	1.75652e-08	-	-	-	-	-	-	0	0	0	0	1	0	0	0	0	0	0	0	000010000000
Os02g0801255	-	-	-	-	-1.49529	2.13088e-09	-	-	-	-	-	-	0	0	0	0	0	1	0	0	0	0	0	0	000001000000
Os02g0801900	-	-	-	-	-	-	-	-	-	-	1.83752	0.00155134	0	0	0	0	0	0	0	0	0	0	1	0	000000000010
Os02g0802500	-	-	1.1664	0.000544426	-	-	-	-	-	-	-	-	0	0	1	0	0	0	0	0	0	0	0	0	001000000000
Os02g0802700	-	-	-2.02718	1.20575e-06	-2.86947	2.34235e-13	-	-	-	-	-	-	0	0	0	1	0	1	0	0	0	0	0	0	000101000000
Os02g0803600	-	-	4.78991	0.0164612	-	-	-	-	-	-	-	-	0	0	1	0	0	0	0	0	0	0	0	0	001000000000
Os02g0804400	-	-	-	-	-	-	-	-	-	-	-2.22925	0.0492521	0	0	0	0	0	0	0	0	0	0	0	1	000000000001
Os02g0804600	-	-	-	-	-1.7827	0.0164612	-	-	-	-	-	-	0	0	0	0	0	1	0	0	0	0	0	0	000001000000
Os02g0805700	-	-	1.37198	4.6148e-05	-	-	-	-	-	-	-	-	0	0	1	0	0	0	0	0	0	0	0	0	001000000000
Os02g0806000	-	-	1.23035	2.22754e-08	1.37952	2.63152e-10	-	-	-	-	1.68896	0.0210168	0	0	1	0	1	0	0	0	0	0	1	0	001010000010
Os02g0806300	-	-	-	-	-3.84118	0.00810166	-	-	-	-	-	-	0	0	0	0	0	1	0	0	0	0	0	0	000001000000
Os02g0806350	-	-	-4.90064	8.78692e-07	-5.30301	5.90414e-08	-	-	-	-	-	-	0	0	0	1	0	1	0	0	0	0	0	0	000101000000
Os02g0806400	-	-	-4.37528	0.0163996	-4.87968	0.00532804	-	-	-	-	-	-	0	0	0	1	0	1	0	0	0	0	0	0	000101000000
Os02g0806700	-	-	-1.00756	2.46077e-06	-	-	-	-	-	-	-	-	0	0	0	1	0	0	0	0	0	0	0	0	000100000000
Os02g0807000	-	-	-	-	1.09791	0.000123182	-	-	-	-	-	-	0	0	0	0	1	0	0	0	0	0	0	0	000010000000
Os02g0807750	-	-	-1.00487	4.66848e-08	-	-	-	-	-	-	-	-	0	0	0	1	0	0	0	0	0	0	0	0	000100000000
Os02g0808800	2.16161	0.00349329	-	-	2.09865	0.000589071	-	-	-	-	-	-	1	0	0	0	1	0	0	0	0	0	0	0	100010000000
Os02g0809100	-	-	-1.0286	2.46424e-06	-	-	-	-	-	-	-	-	0	0	0	1	0	0	0	0	0	0	0	0	000100000000
Os02g0809500	-	-	-	-	-	-	-	-	-	-	-2.05081	0.000618462	0	0	0	0	0	0	0	0	0	0	0	1	000000000001
Os02g0809800	-1.15469	0.0106625	-1.48507	0.00101915	-2.63976	7.75578e-11	-	-	-	-	-	-	0	1	0	1	0	1	0	0	0	0	0	0	010101000000
Os02g0810200	-	-	-4.36258	0.0446366	-	-	-	-	-	-	-	-	0	0	0	1	0	0	0	0	0	0	0	0	000100000000
Os02g0810900	-	-	-	-	-4.75688	0.0154636	-	-	-	-	-	-	0	0	0	0	0	1	0	0	0	0	0	0	000001000000
Os02g0812000	-	-	-3.39291	0.0398895	-5.50141	0.00018575	-	-	-	-	-	-	0	0	0	1	0	1	0	0	0	0	0	0	000101000000
Os02g0813500	-	-	-	-	1.14956	2.28927e-19	-	-	-	-	1.26082	0.00243859	0	0	0	0	1	0	0	0	0	0	1	0	000010000010
Os02g0814200	-	-	-4.75395	0.00319496	-6.17944	4.41321e-05	-	-	-	-	-	-	0	0	0	1	0	1	0	0	0	0	0	0	000101000000
Os02g0816000	-	-	-1.35533	5.45634e-09	-1.50678	3.21746e-11	-	-	-	-	-	-	0	0	0	1	0	1	0	0	0	0	0	0	000101000000
Os02g0817000	-	-	1.52125	6.05144e-09	1.08236	3.08127e-05	-	-	-	-	-	-	0	0	1	0	1	0	0	0	0	0	0	0	001010000000
Os02g0817300	-	-	-	-	1.99283	0.0433836	-	-	-	-	-	-	0	0	0	0	1	0	0	0	0	0	0	0	000010000000
Os02g0817600	-	-	-	-	-1.34562	1.45957e-07	-	-	-	-	-1.49241	0.0023409	0	0	0	0	0	1	0	0	0	0	0	1	000001000001
Os02g0820900	-	-	-	-	-1.21853	0.000587023	-	-	-	-	-	-	0	0	0	0	0	1	0	0	0	0	0	0	000001000000
Os02g0822000	-	-	1.14612	5.56481e-07	-	-	-	-	-	-	-	-	0	0	1	0	0	0	0	0	0	0	0	0	001000000000
Os02g0823000	-	-	1.21309	3.31287e-11	-	-	-	-	-	-	-	-	0	0	1	0	0	0	0	0	0	0	0	0	001000000000
Os02g0823100	2.79077	6.45729e-11	1.09566	0.000298548	3.88642	4.84375e-24	-	-	-	-	-	-	1	0	1	0	1	0	0	0	0	0	0	0	101010000000
Os02g0824800	-	-	4.30967	0.0139763	-	-	-	-	-	-	-	-	0	0	1	0	0	0	0	0	0	0	0	0	001000000000
Os02g0825700	-	-	-1.40039	9.44477e-06	-1.6333	9.1478e-08	-	-	-	-	-	-	0	0	0	1	0	1	0	0	0	0	0	0	000101000000
Os02g0827500	-	-	-	-	-	-	-	-	-	-	-1.11706	0.0397623	0	0	0	0	0	0	0	0	0	0	0	1	000000000001
Os02g0828300	-	-	-	-	1.7826	0.00696457	-	-	-	-	-	-	0	0	0	0	1	0	0	0	0	0	0	0	000010000000
Os02g0828400	-	-	-	-	1.94905	0.00157328	-	-	-	-	-	-	0	0	0	0	1	0	0	0	0	0	0	0	000010000000
Os02g0828566	-	-	-1.33932	0.00389708	-1.32915	0.00377074	-	-	-	-	-	-	0	0	0	1	0	1	0	0	0	0	0	0	000101000000
Os02g0829500	-	-	-1.03314	0.00131196	-	-	-	-	-	-	-	-	0	0	0	1	0	0	0	0	0	0	0	0	000100000000
Os02g0831700	-	-	-	-	-1.24478	0.0225823	-	-	-	-	-	-	0	0	0	0	0	1	0	0	0	0	0	0	000001000000
Os02g0831800	-	-	-1.28503	1.70185e-05	-	-	-	-	-	-	-	-	0	0	0	1	0	0	0	0	0	0	0	0	000100000000
Os02g0833600	-	-	-1.5488	0.0169895	-2.24742	0.000163193	-	-	-	-	-	-	0	0	0	1	0	1	0	0	0	0	0	0	000101000000
Os02g0833900	-	-	-4.25445	0.00926278	-4.12159	0.0111214	-	-	-	-	-	-	0	0	0	1	0	1	0	0	0	0	0	0	000101000000
Os03g0100030	-	-	1.0518	2.98418e-05	1.95475	4.35209e-14	-	-	-	-	-	-	0	0	1	0	1	0	0	0	0	0	0	0	001010000000
Os03g0100200	-	-	-1.53604	7.91629e-06	-	-	-	-	-	-	-	-	0	0	0	1	0	0	0	0	0	0	0	0	000100000000
Os03g0101000	-	-	-1.85653	0.000473353	-1.47857	0.00680777	-	-	-	-	-	-	0	0	0	1	0	1	0	0	0	0	0	0	000101000000
Os03g0101500	-	-	-1.54041	4.16706e-06	-1.30625	0.000121388	-	-	-	-	-	-	0	0	0	1	0	1	0	0	0	0	0	0	000101000000
Os03g0101700	-	-	-	-	-1.1061	1.70772e-11	-	-	-	-	-	-	0	0	0	0	0	1	0	0	0	0	0	0	000001000000
Os03g0102300	-	-	-2.34987	0.0231935	-	-	-	-	-	-	-	-	0	0	0	1	0	0	0	0	0	0	0	0	000100000000
Os03g0102500	-	-	-2.78922	8.05714e-06	-2.6615	1.96405e-05	-	-	-	-	-	-	0	0	0	1	0	1	0	0	0	0	0	0	000101000000
Os03g0103300	-	-	-1.1043	0.000893421	-1.95735	1.23751e-10	-	-	-	-	-	-	0	0	0	1	0	1	0	0	0	0	0	0	000101000000
Os03g0103400	-	-	-	-	-4.66916	0.0142254	-	-	-	-	-	-	0	0	0	0	0	1	0	0	0	0	0	0	000001000000
Os03g0105000	-	-	-1.13448	0.0422094	-	-	-	-	-	-	-	-	0	0	0	1	0	0	0	0	0	0	0	0	000100000000
Os03g0105401	-	-	-	-	1.09039	0.000630279	-	-	-	-	-	-	0	0	0	0	1	0	0	0	0	0	0	0	000010000000
Os03g0106400	-	-	-1.07095	0.000290379	-1.78289	5.07957e-11	-	-	-	-	-	-	0	0	0	1	0	1	0	0	0	0	0	0	000101000000
Os03g0107400	-	-	-	-	-	-	-	-	-	-	-3.15208	0.00210905	0	0	0	0	0	0	0	0	0	0	0	1	000000000001
Os03g0107700	-	-	-2.10729	6.25464e-44	-2.60509	2.49663e-68	-	-	-	-	-	-	0	0	0	1	0	1	0	0	0	0	0	0	000101000000
Os03g0107900	-	-	-	-	-1.16212	0.0044065	-	-	-	-	-	-	0	0	0	0	0	1	0	0	0	0	0	0	000001000000
Os03g0108000	-	-	-	-	-1.00085	0.00032728	-	-	-	-	-	-	0	0	0	0	0	1	0	0	0	0	0	0	000001000000
Os03g0108400	-	-	-	-	1.00998	4.7308e-06	-	-	-	-	-	-	0	0	0	0	1	0	0	0	0	0	0	0	000010000000
Os03g0108800	-	-	-2.70693	0.0246279	-	-	-	-	-	-	-	-	0	0	0	1	0	0	0	0	0	0	0	0	000100000000
Os03g0110300	-	-	-1.26655	0.000173752	-	-	-	-	-	-	-	-	0	0	0	1	0	0	0	0	0	0	0	0	000100000000
Os03g0110600	-	-	-1.48557	8.60826e-08	-1.95852	2.09122e-13	-	-	-	-	-	-	0	0	0	1	0	1	0	0	0	0	0	0	000101000000
Os03g0111300	-	-	-1.36241	4.80086e-09	-2.1612	4.75201e-22	-	-	-	-	-2.18475	0.0318748	0	0	0	1	0	1	0	0	0	0	0	1	000101000001
Os03g0111400	-	-	-	-	-	-	-1.50608	0.0200313	-	-	-1.6629	0.00188133	0	0	0	0	0	0	0	1	0	0	0	1	000000010001
Os03g0111500	-	-	1.38532	3.56626e-18	1.51408	9.64974e-22	-	-	-	-	-	-	0	0	1	0	1	0	0	0	0	0	0	0	001010000000
Os03g0112600	-	-	-	-	1.02103	0.0126858	-	-	-	-	-	-	0	0	0	0	1	0	0	0	0	0	0	0	000010000000
Os03g0113700	-	-	-	-	-	-	-	-	-	-	1.24291	0.0394084	0	0	0	0	0	0	0	0	0	0	1	0	000000000010
Os03g0114700	-	-	-	-	-1.09133	3.36237e-05	-	-	-	-	-	-	0	0	0	0	0	1	0	0	0	0	0	0	000001000000
Os03g0114800	-	-	-2.0283	5.71039e-16	-3.01994	3.96336e-37	-	-	-	-	-	-	0	0	0	1	0	1	0	0	0	0	0	0	000101000000
Os03g0115000	-	-	-1.59243	0.0251655	-1.88502	0.00541714	-	-	-	-	-	-	0	0	0	1	0	1	0	0	0	0	0	0	000101000000
Os03g0115700	-	-	-2.0646	4.08841e-13	-2.35849	2.06007e-17	-	-	-	-	-	-	0	0	0	1	0	1	0	0	0	0	0	0	000101000000
Os03g0116300	-	-	-	-	-1.70234	0.015251	-	-	-	-	-	-	0	0	0	0	0	1	0	0	0	0	0	0	000001000000
Os03g0116400	-1.35709	7.97231e-07	-3.24557	5.03049e-14	-4.60267	2.90853e-29	-	-	-	-	-	-	0	1	0	1	0	1	0	0	0	0	0	0	010101000000
Os03g0116500	-	-	-	-	1.08722	2.81448e-15	-	-	-	-	1.13157	0.0151278	0	0	0	0	1	0	0	0	0	0	1	0	000010000010
Os03g0116600	-	-	-1.15636	0.0368077	-	-	-	-	-	-	-	-	0	0	0	1	0	0	0	0	0	0	0	0	000100000000
Os03g0117100	-	-	1.3461	1.2007e-25	1.62147	3.90678e-37	-	-	-	-	1.19743	0.000960137	0	0	1	0	1	0	0	0	0	0	1	0	001010000010
Os03g0117300	-	-	-1.99639	9.37122e-06	-1.80294	6.77065e-05	-	-	-	-	-	-	0	0	0	1	0	1	0	0	0	0	0	0	000101000000
Os03g0118100	-	-	-2.37893	0.0120463	-	-	-	-	-	-	-	-	0	0	0	1	0	0	0	0	0	0	0	0	000100000000
Os03g0118800	-	-	-1.4643	1.54866e-05	-2.20484	3.19103e-12	-	-	-	-	-2.90568	0.00530132	0	0	0	1	0	1	0	0	0	0	0	1	000101000001
Os03g0119100	-	-	-	-	2.33945	0.0417322	-	-	-	-	-	-	0	0	0	0	1	0	0	0	0	0	0	0	000010000000
Os03g0119300	-	-	-7.0408	4.52203e-10	-7.83948	1.72412e-12	-	-	-	-	-	-	0	0	0	1	0	1	0	0	0	0	0	0	000101000000
Os03g0120200	-	-	-	-	-	-	-	-	-	-	-1.30856	0.0361098	0	0	0	0	0	0	0	0	0	0	0	1	000000000001
Os03g0121200	-	-	-5.25153	1.37744e-12	-5.39673	1.90195e-13	-	-	-	-	-	-	0	0	0	1	0	1	0	0	0	0	0	0	000101000000
Os03g0121700	-	-	-	-	1.26504	0.0295891	-	-	-	-	-	-	0	0	0	0	1	0	0	0	0	0	0	0	000010000000
Os03g0121800	-	-	-	-	-1.28106	9.33805e-12	-	-	-	-	-	-	0	0	0	0	0	1	0	0	0	0	0	0	000001000000
Os03g0122300	-	-	-2.20967	0.014121	-2.41927	0.00546759	-	-	-	-	-	-	0	0	0	1	0	1	0	0	0	0	0	0	000101000000
Os03g0124300	-	-	-1.02116	3.17536e-08	-1.37439	8.41721e-15	-	-	-	-	-	-	0	0	0	1	0	1	0	0	0	0	0	0	000101000000
Os03g0124900	-	-	-	-	-1.76795	0.0198571	-	-	-	-	-	-	0	0	0	0	0	1	0	0	0	0	0	0	000001000000
Os03g0125100	-	-	-1.78209	5.03147e-17	-1.29144	3.21778e-09	-	-	-	-	-	-	0	0	0	1	0	1	0	0	0	0	0	0	000101000000
Os03g0126600	-	-	1.44577	0.0169373	1.68419	0.00494252	-	-	-	-	-	-	0	0	1	0	1	0	0	0	0	0	0	0	001010000000
Os03g0126800	-	-	-1.40691	0.00819315	-2.35718	9.31125e-07	-	-	-	-	-	-	0	0	0	1	0	1	0	0	0	0	0	0	000101000000
Os03g0126825	-	-	-	-	-3.21628	0.0151357	-	-	-	-	-	-	0	0	0	0	0	1	0	0	0	0	0	0	000001000000
Os03g0127500	-	-	-2.58029	0.0303289	-3.63692	0.000925632	-	-	-	-	-	-	0	0	0	1	0	1	0	0	0	0	0	0	000101000000
Os03g0127700	-	-	-1.62526	0.000583859	-1.86629	4.29831e-05	-	-	-	-	-	-	0	0	0	1	0	1	0	0	0	0	0	0	000101000000
Os03g0129100	-	-	-	-	1.29439	0.00423829	-	-	-	-	-	-	0	0	0	0	1	0	0	0	0	0	0	0	000010000000
Os03g0129300	1.24677	0.0483013	-	-	-	-	-	-	-	-	-	-	1	0	0	0	0	0	0	0	0	0	0	0	100000000000
Os03g0130750	-	-	-	-	-	-	-	-	-	-	1.46312	0.0309764	0	0	0	0	0	0	0	0	0	0	1	0	000000000010
Os03g0130900	-	-	-1.72958	1.66435e-11	-1.80703	9.54257e-13	-	-	-	-	-	-	0	0	0	1	0	1	0	0	0	0	0	0	000101000000
Os03g0131000	-	-	-	-	4.62672	0.0226575	-	-	-	-	-	-	0	0	0	0	1	0	0	0	0	0	0	0	000010000000
Os03g0131200	1.19132	3.95153e-16	-	-	1.12607	1.17994e-15	-	-	-	-	-	-	1	0	0	0	1	0	0	0	0	0	0	0	100010000000
Os03g0132250	-	-	-2.20708	1.10935e-05	-1.55218	0.00324712	-	-	-	-	-	-	0	0	0	1	0	1	0	0	0	0	0	0	000101000000
Os03g0133000	-	-	-3.73476	0.000782823	-4.08842	0.000160295	-	-	-	-	-	-	0	0	0	1	0	1	0	0	0	0	0	0	000101000000
Os03g0133100	1.14737	1.46442e-07	-	-	-	-	-	-	-	-	2.20183	0.00730963	1	0	0	0	0	0	0	0	0	0	1	0	100000000010
Os03g0133400	-	-	-1.07808	0.000305844	-	-	-	-	-	-	-	-	0	0	0	1	0	0	0	0	0	0	0	0	000100000000
Os03g0134300	-	-	-	-	-	-	-	-	-	-	1.14265	0.0143727	0	0	0	0	0	0	0	0	0	0	1	0	000000000010
Os03g0134500	-	-	-	-	-2.85379	0.000125441	-	-	-	-	-	-	0	0	0	0	0	1	0	0	0	0	0	0	000001000000
Os03g0134800	-	-	-	-	-3.35425	0.00635759	-	-	-	-	-	-	0	0	0	0	0	1	0	0	0	0	0	0	000001000000
Os03g0134900	-	-	-2.22199	0.0175444	-	-	-	-	-	-	-	-	0	0	0	1	0	0	0	0	0	0	0	0	000100000000
Os03g0135100	-	-	-5.70068	0.000300518	-3.85798	0.0247266	-	-	-	-	-	-	0	0	0	1	0	1	0	0	0	0	0	0	000101000000
Os03g0135700	-	-	-	-	-4.15803	0.0029136	-	-	-	-	-	-	0	0	0	0	0	1	0	0	0	0	0	0	000001000000
Os03g0136200	-	-	-2.3283	2.06836e-19	-1.78168	1.05996e-11	-	-	-	-	-	-	0	0	0	1	0	1	0	0	0	0	0	0	000101000000
Os03g0137600	1.12349	2.80548e-06	-1.15281	1.27611e-07	-	-	-	-	-	-	-	-	1	0	0	1	0	0	0	0	0	0	0	0	100100000000
Os03g0138700	-	-	-2.5354	0.00111504	-2.2803	0.00359802	-	-	-	-	-	-	0	0	0	1	0	1	0	0	0	0	0	0	000101000000
Os03g0138900	-	-	-	-	-1.96615	0.041138	-	-	-	-	-	-	0	0	0	0	0	1	0	0	0	0	0	0	000001000000
Os03g0140100	-	-	-1.42202	0.000720807	-1.85071	3.284e-06	-	-	-	-	-	-	0	0	0	1	0	1	0	0	0	0	0	0	000101000000
Os03g0140200	-	-	-1.18365	1.89109e-10	-1.24191	1.41565e-11	-	-	-	-	-1.68867	0.00722983	0	0	0	1	0	1	0	0	0	0	0	1	000101000001
Os03g0140400	-	-	-	-	-1.62841	0.0391837	-	-	-	-	-	-	0	0	0	0	0	1	0	0	0	0	0	0	000001000000
Os03g0140700	-	-	-1.65803	4.26361e-13	-1.71849	3.43608e-14	-	-	-	-	-	-	0	0	0	1	0	1	0	0	0	0	0	0	000101000000
Os03g0140900	-1.25585	0.00011259	-5.69796	1.19169e-09	-6.95381	2.54114e-14	-	-	-	-	-	-	0	1	0	1	0	1	0	0	0	0	0	0	010101000000
Os03g0144100	-	-	-1.59942	0.000879505	-1.30807	0.0079155	-	-	-	-	-	-	0	0	0	1	0	1	0	0	0	0	0	0	000101000000
Os03g0144800	-	-	-	-	-1.05906	4.27171e-15	-	-	-	-	-	-	0	0	0	0	0	1	0	0	0	0	0	0	000001000000
Os03g0145200	-	-	1.12833	0.0448012	-	-	-	-	-	-	-	-	0	0	1	0	0	0	0	0	0	0	0	0	001000000000
Os03g0145500	-	-	-	-	-	-	-	-	-	-	1.95832	5.92061e-06	0	0	0	0	0	0	0	0	0	0	1	0	000000000010
Os03g0145900	-	-	1.01186	1.81271e-07	1.20284	3.05803e-10	-	-	-	-	-	-	0	0	1	0	1	0	0	0	0	0	0	0	001010000000
Os03g0146800	-	-	-	-	-1.00904	0.0171767	-	-	-	-	-	-	0	0	0	0	0	1	0	0	0	0	0	0	000001000000
Os03g0148400	-	-	-2.10684	0.00168158	-2.30077	0.000423599	-	-	-	-	-	-	0	0	0	1	0	1	0	0	0	0	0	0	000101000000
Os03g0149200	-	-	-2.05951	6.36977e-27	-1.9723	7.84441e-25	-	-	-	-	-	-	0	0	0	1	0	1	0	0	0	0	0	0	000101000000
Os03g0149400	-	-	-	-	-	-	-	-	-	-	2.31683	0.0373643	0	0	0	0	0	0	0	0	0	0	1	0	000000000010
Os03g0149800	-	-	-3.83108	0.0221869	-4.41991	0.00580488	-	-	-	-	-	-	0	0	0	1	0	1	0	0	0	0	0	0	000101000000
Os03g0150600	-	-	-	-	-2.81454	0.00700858	-	-	-	-	-	-	0	0	0	0	0	1	0	0	0	0	0	0	000001000000
Os03g0152000	-	-	-4.04093	3.12924e-63	-4.11465	5.50901e-66	-	-	-	-	-	-	0	0	0	1	0	1	0	0	0	0	0	0	000101000000
Os03g0152800	-	-	-	-	-	-	-	-	-	-	1.82331	0.0110051	0	0	0	0	0	0	0	0	0	0	1	0	000000000010
Os03g0157000	-	-	-	-	-3.96425	0.0251344	-	-	-	-	-	-	0	0	0	0	0	1	0	0	0	0	0	0	000001000000
Os03g0158300	-	-	1.08809	0.0123257	-	-	-	-	-	-	-	-	0	0	1	0	0	0	0	0	0	0	0	0	001000000000
Os03g0158500	-	-	-	-	-	-	-	-	-1.10321	0.0217937	-	-	0	0	0	0	0	0	0	0	0	1	0	0	000000000100
Os03g0159900	-	-	-	-	-	-	-	-	-1.31567	0.0389004	-	-	0	0	0	0	0	0	0	0	0	1	0	0	000000000100
Os03g0160000	-	-	1.28371	0.0203843	1.19832	0.0275868	-	-	-	-	-	-	0	0	1	0	1	0	0	0	0	0	0	0	001010000000
Os03g0160600	1.54854	0.00680516	-	-	2.1898	5.53602e-07	-	-	-	-	-	-	1	0	0	0	1	0	0	0	0	0	0	0	100010000000
Os03g0161100	-	-	1.2289	7.99443e-06	1.17413	1.55615e-05	-	-	-	-	-	-	0	0	1	0	1	0	0	0	0	0	0	0	001010000000
Os03g0161600	-	-	-3.16323	3.44214e-07	-3.38426	2.63066e-08	-	-	-	-	-	-	0	0	0	1	0	1	0	0	0	0	0	0	000101000000
Os03g0162000	-	-	-1.56738	0.00258088	-2.04851	3.02303e-05	-	-	-	-	-	-	0	0	0	1	0	1	0	0	0	0	0	0	000101000000
Os03g0164400	-	-	1.04183	6.41251e-06	1.41312	6.49568e-10	-	-	-	-	-	-	0	0	1	0	1	0	0	0	0	0	0	0	001010000000
Os03g0165050	-	-	-1.90415	0.00688243	-2.25338	0.000807809	-	-	-	-	-	-	0	0	0	1	0	1	0	0	0	0	0	0	000101000000
Os03g0165400	-	-	-3.69226	0.00690144	-4.72152	0.000258114	-	-	-	-	-	-	0	0	0	1	0	1	0	0	0	0	0	0	000101000000
Os03g0167600	-	-	-	-	2.98339	0.0317874	-	-	-	-	-	-	0	0	0	0	1	0	0	0	0	0	0	0	000010000000
Os03g0168000	-	-	-	-	1.88647	0.0374077	-	-	-	-	-	-	0	0	0	0	1	0	0	0	0	0	0	0	000010000000
Os03g0168200	-	-	1.0849	6.48436e-09	1.22263	3.45264e-11	-	-	-	-	-	-	0	0	1	0	1	0	0	0	0	0	0	0	001010000000
Os03g0168400	-	-	-	-	-	-	-	-	-	-	-1.58486	3.13645e-07	0	0	0	0	0	0	0	0	0	0	0	1	000000000001
Os03g0168800	-	-	-1.27029	4.1883e-09	-1.34384	3.07462e-10	-	-	-	-	-	-	0	0	0	1	0	1	0	0	0	0	0	0	000101000000
Os03g0169600	-	-	1.6546	0.0090489	-	-	-	-	-	-	-	-	0	0	1	0	0	0	0	0	0	0	0	0	001000000000
Os03g0170100	-	-	-6.06419	2.50201e-05	-6.2933	8.86198e-06	-	-	-	-	-	-	0	0	0	1	0	1	0	0	0	0	0	0	000101000000
Os03g0170400	-	-	-	-	-	-	-	-	-	-	1.11829	0.0243598	0	0	0	0	0	0	0	0	0	0	1	0	000000000010
Os03g0170900	-	-	-	-	1.11201	1.31679e-06	-	-	-	-	-	-	0	0	0	0	1	0	0	0	0	0	0	0	000010000000
Os03g0171900	-	-	-	-	-	-	-	-	-	-	-1.25239	0.0121815	0	0	0	0	0	0	0	0	0	0	0	1	000000000001
Os03g0172700	-1.44802	0.034956	2.10951	1.88584e-05	-	-	-	-	-	-	-	-	0	1	1	0	0	0	0	0	0	0	0	0	011000000000
Os03g0172850	-	-	-	-	-1.63554	0.0193315	-	-	-	-	-	-	0	0	0	0	0	1	0	0	0	0	0	0	000001000000
Os03g0174800	-	-	-1.40967	3.45171e-13	-1.30897	1.47127e-11	-	-	-	-	-	-	0	0	0	1	0	1	0	0	0	0	0	0	000101000000
Os03g0175600	-	-	-	-	-1.1653	0.000488561	-	-	-	-	-	-	0	0	0	0	0	1	0	0	0	0	0	0	000001000000
Os03g0176700	-	-	1.00853	1.89515e-06	1.364	7.62879e-11	-	-	-	-	-	-	0	0	1	0	1	0	0	0	0	0	0	0	001010000000
Os03g0177400	-	-	-1.21274	9.30045e-13	-1.22497	3.71342e-13	-	-	-	-	-	-	0	0	0	1	0	1	0	0	0	0	0	0	000101000000
Os03g0177500	-	-	-1.00029	7.25933e-08	-1.10148	1.77363e-09	-	-	-	-	-	-	0	0	0	1	0	1	0	0	0	0	0	0	000101000000
Os03g0177900	-	-	-	-	-1.10604	1.57955e-10	-	-	-	-	-	-	0	0	0	0	0	1	0	0	0	0	0	0	000001000000
Os03g0178500	-	-	-1.13577	6.71403e-05	-1.22213	1.16581e-05	-	-	-	-	-	-	0	0	0	1	0	1	0	0	0	0	0	0	000101000000
Os03g0179200	-	-	-	-	-1.19597	0.0443851	-	-	-	-	-	-	0	0	0	0	0	1	0	0	0	0	0	0	000001000000
Os03g0179900	-	-	-	-	-	-	-	-	-	-	3.37904	0.0483188	0	0	0	0	0	0	0	0	0	0	1	0	000000000010
Os03g0180800	-	-	-3.06506	0.0466035	-3.31471	0.0262547	-	-	-	-	-	-	0	0	0	1	0	1	0	0	0	0	0	0	000101000000
Os03g0181100	-	-	-3.37531	3.11992e-11	-4.04866	2.14043e-16	-	-	-	-	-	-	0	0	0	1	0	1	0	0	0	0	0	0	000101000000
Os03g0181500	-	-	-	-	-1.45552	5.44835e-07	-	-	-	-	-	-	0	0	0	0	0	1	0	0	0	0	0	0	000001000000
Os03g0181600	-	-	-	-	1.16409	6.84893e-08	-	-	-	-	-	-	0	0	0	0	1	0	0	0	0	0	0	0	000010000000
Os03g0182600	-	-	-1.39366	1.27028e-19	-1.29511	3.37747e-17	-	-	-	-	-	-	0	0	0	1	0	1	0	0	0	0	0	0	000101000000
Os03g0182800	-	-	-	-	1.77282	0.0157455	-	-	-	-	-	-	0	0	0	0	1	0	0	0	0	0	0	0	000010000000
Os03g0183000	-	-	-3.59032	0.0370754	-4.64575	0.00380286	-	-	-	-	-	-	0	0	0	1	0	1	0	0	0	0	0	0	000101000000
Os03g0184500	-	-	-1.13818	0.00254759	-1.25215	0.000656196	-	-	-	-	-	-	0	0	0	1	0	1	0	0	0	0	0	0	000101000000
Os03g0185600	-	-	-1.32395	6.92293e-11	-1.26566	3.78894e-10	-	-	-	-	-	-	0	0	0	1	0	1	0	0	0	0	0	0	000101000000
Os03g0185800	-	-	-	-	-1.41957	0.00335017	-	-	-	-	-	-	0	0	0	0	0	1	0	0	0	0	0	0	000001000000
Os03g0186900	-	-	-3.00287	0.000941859	-3.6081	3.23022e-05	-	-	-	-	-	-	0	0	0	1	0	1	0	0	0	0	0	0	000101000000
Os03g0187100	-	-	1.09907	8.90575e-09	1.22953	7.40772e-11	-	-	-	-	-	-	0	0	1	0	1	0	0	0	0	0	0	0	001010000000
Os03g0187350	-	-	3.07276	1.2913e-09	4.85333	2.00034e-11	-	-	-	-	-	-	0	0	1	0	1	0	0	0	0	0	0	0	001010000000
Os03g0187550	-	-	-4.00007	2.16867e-09	-3.85737	6.87245e-09	-	-	-	-	-	-	0	0	0	1	0	1	0	0	0	0	0	0	000101000000
Os03g0187600	-	-	-	-	-1.10954	3.69961e-06	-	-	-	-	-	-	0	0	0	0	0	1	0	0	0	0	0	0	000001000000
Os03g0187700	-	-	-	-	-1.00151	4.01164e-14	-	-	-	-	-	-	0	0	0	0	0	1	0	0	0	0	0	0	000001000000
Os03g0188200	-	-	-2.26211	1.6207e-09	-2.07059	3.59199e-08	-	-	-	-	-	-	0	0	0	1	0	1	0	0	0	0	0	0	000101000000
Os03g0188400	-	-	-2.0983	0.0182235	-	-	-	-	-	-	-	-	0	0	0	1	0	0	0	0	0	0	0	0	000100000000
Os03g0188500	-	-	-3.95308	1.75698e-115	-4.48244	9.98658e-150	-	-	-	-	-	-	0	0	0	1	0	1	0	0	0	0	0	0	000101000000
Os03g0188900	-	-	-2.62043	1.25565e-05	-3.62548	1.41132e-10	-	-	-	-	-	-	0	0	0	1	0	1	0	0	0	0	0	0	000101000000
Os03g0189100	-	-	-2.17466	5.9134e-10	-2.36346	6.236e-12	-	-	-	-	-	-	0	0	0	1	0	1	0	0	0	0	0	0	000101000000
Os03g0190000	-	-	-1.53451	3.96418e-05	-1.61301	1.07858e-05	-	-	-	-	-	-	0	0	0	1	0	1	0	0	0	0	0	0	000101000000
Os03g0190100	-	-	-	-	-	-	-	-	-	-	1.53691	0.0317731	0	0	0	0	0	0	0	0	0	0	1	0	000000000010
Os03g0190400	-1.04159	0.00514311	-1.76746	3.16582e-06	-2.80904	1.05871e-15	-	-	-	-	-	-	0	1	0	1	0	1	0	0	0	0	0	0	010101000000
Os03g0190800	-	-	1.45364	1.52592e-09	1.52997	1.29409e-10	-	-	-	-	-	-	0	0	1	0	1	0	0	0	0	0	0	0	001010000000
Os03g0191100	-	-	1.11837	1.61656e-10	1.05018	1.2468e-09	-	-	-	-	-	-	0	0	1	0	1	0	0	0	0	0	0	0	001010000000
Os03g0191200	-1.50211	0.00362938	-1.4795	0.00868817	-2.9816	1.20517e-09	-	-	-2.78412	0.0370315	-3.33861	0.00058483	0	1	0	1	0	1	0	0	0	1	0	1	010101000101
Os03g0192100	-	-	4.25558	0.0411873	-	-	-	-	-	-	-	-	0	0	1	0	0	0	0	0	0	0	0	0	001000000000
Os03g0192500	-	-	-	-	1.57293	1.16616e-27	-	-	-	-	-	-	0	0	0	0	1	0	0	0	0	0	0	0	000010000000
Os03g0192700	-	-	-1.38576	1.66541e-10	-1.14606	1.52582e-07	-	-	-	-	-	-	0	0	0	1	0	1	0	0	0	0	0	0	000101000000
Os03g0193300	-	-	-1.04867	0.0345303	-1.16576	0.0148582	-	-	-	-	-	-	0	0	0	1	0	1	0	0	0	0	0	0	000101000000
Os03g0194600	-	-	-2.02906	0.0130996	-2.60723	0.000716279	-	-	-	-	-	-	0	0	0	1	0	1	0	0	0	0	0	0	000101000000
Os03g0194900	-	-	-2.52166	8.32203e-08	-1.37604	0.0074905	-	-	-	-	-	-	0	0	0	1	0	1	0	0	0	0	0	0	000101000000
Os03g0195300	-	-	-1.69745	0.000384089	-1.90361	4.0122e-05	-	-	-	-	-	-	0	0	0	1	0	1	0	0	0	0	0	0	000101000000
Os03g0195475	-	-	-1.63049	3.81276e-05	-1.8725	1.10939e-06	-	-	-	-	-	-	0	0	0	1	0	1	0	0	0	0	0	0	000101000000
Os03g0196400	-	-	-1.58739	5.6269e-06	-1.76716	2.23512e-07	-	-	-	-	-	-	0	0	0	1	0	1	0	0	0	0	0	0	000101000000
Os03g0196500	-	-	-4.58638	0.00361837	-6.51259	7.31322e-06	-	-	-	-	-	-	0	0	0	1	0	1	0	0	0	0	0	0	000101000000
Os03g0196900	-	-	-	-	1.03228	4.14208e-08	-	-	-	-	-	-	0	0	0	0	1	0	0	0	0	0	0	0	000010000000
Os03g0197000	-	-	1.28149	1.47134e-08	1.36657	1.03522e-09	-	-	-	-	-	-	0	0	1	0	1	0	0	0	0	0	0	0	001010000000
Os03g0197800	-	-	-1.04258	0.0313999	-	-	-	-	-	-	-	-	0	0	0	1	0	0	0	0	0	0	0	0	000100000000
Os03g0197850	-	-	-3.01581	0.00550779	-2.81977	0.00951669	-	-	-	-	-	-	0	0	0	1	0	1	0	0	0	0	0	0	000101000000
Os03g0197900	-	-	-2.00239	0.00312347	-1.58663	0.023704	-	-	-	-	-	-	0	0	0	1	0	1	0	0	0	0	0	0	000101000000
Os03g0199100	-	-	-1.27132	0.000341359	-1.34734	0.000106401	-	-	-	-	-1.26575	0.0057569	0	0	0	1	0	1	0	0	0	0	0	1	000101000001
Os03g0199200	-	-	-3.40202	0.0332122	-	-	-	-	-	-	-	-	0	0	0	1	0	0	0	0	0	0	0	0	000100000000
Os03g0199500	-	-	-3.61399	6.51681e-15	-3.62364	3.52388e-15	-	-	-	-	-	-	0	0	0	1	0	1	0	0	0	0	0	0	000101000000
Os03g0200600	-	-	-	-	-	-	-	-	-	-	1.18786	0.0272626	0	0	0	0	0	0	0	0	0	0	1	0	000000000010
Os03g0201500	-	-	-	-	-1.36923	0.0159794	-	-	-	-	-	-	0	0	0	0	0	1	0	0	0	0	0	0	000001000000
Os03g0201600	-	-	-	-	-	-	-	-	-	-	1.58442	0.0144807	0	0	0	0	0	0	0	0	0	0	1	0	000000000010
Os03g0203200	-	-	-	-	1.61092	5.77979e-07	-	-	-	-	-	-	0	0	0	0	1	0	0	0	0	0	0	0	000010000000
Os03g0203700	-	-	-1.27648	0.0180153	-2.29449	1.50061e-06	-	-	-	-	-	-	0	0	0	1	0	1	0	0	0	0	0	0	000101000000
Os03g0203800	-	-	-	-	-1.07172	1.71569e-07	-	-	-	-	-	-	0	0	0	0	0	1	0	0	0	0	0	0	000001000000
Os03g0204300	-	-	-	-	-1.34172	9.61041e-07	-	-	-	-	-	-	0	0	0	0	0	1	0	0	0	0	0	0	000001000000
Os03g0205000	-	-	-	-	1.18837	1.29889e-15	-	-	-	-	-	-	0	0	0	0	1	0	0	0	0	0	0	0	000010000000
Os03g0206201	-	-	-	-	-1.87635	0.00116087	-	-	-	-	-	-	0	0	0	0	0	1	0	0	0	0	0	0	000001000000
Os03g0208500	-	-	1.5152	1.62276e-16	1.42147	5.19011e-15	-	-	-	-	-	-	0	0	1	0	1	0	0	0	0	0	0	0	001010000000
Os03g0209500	-	-	-	-	-1.12656	0.000851802	-	-	-	-	-	-	0	0	0	0	0	1	0	0	0	0	0	0	000001000000
Os03g0211100	-	-	-	-	-	-	-	-	-	-	1.20182	0.00215552	0	0	0	0	0	0	0	0	0	0	1	0	000000000010
Os03g0211700	-	-	-	-	-	-	-	-	-	-	-1.16143	0.00277286	0	0	0	0	0	0	0	0	0	0	0	1	000000000001
Os03g0212600	-	-	-4.22721	0.0276552	-	-	-	-	-	-	-	-	0	0	0	1	0	0	0	0	0	0	0	0	000100000000
Os03g0214200	-	-	-1.0541	3.93216e-07	-	-	-	-	-	-	-	-	0	0	0	1	0	0	0	0	0	0	0	0	000100000000
Os03g0215200	-	-	-1.96208	6.4192e-05	-1.77786	0.000318925	-	-	-	-	-	-	0	0	0	1	0	1	0	0	0	0	0	0	000101000000
Os03g0215900	-	-	-2.65144	0.0364702	-	-	-	-	-	-	-	-	0	0	0	1	0	0	0	0	0	0	0	0	000100000000
Os03g0217200	-	-	1.25757	2.87606e-11	1.24806	2.80672e-11	-	-	-	-	-	-	0	0	1	0	1	0	0	0	0	0	0	0	001010000000
Os03g0218400	1.23821	0.000686968	-	-	-	-	-	-	-	-	-	-	1	0	0	0	0	0	0	0	0	0	0	0	100000000000
Os03g0219100	-	-	-1.50575	0.0119108	-1.72433	0.00272244	-	-	-	-	-	-	0	0	0	1	0	1	0	0	0	0	0	0	000101000000
Os03g0219900	-	-	1.07729	0.00285806	1.42538	6.32335e-05	-	-	-	-	-	-	0	0	1	0	1	0	0	0	0	0	0	0	001010000000
Os03g0220100	-	-	-1.11339	3.6604e-05	-1.55718	9.19946e-10	-	-	-	-	-	-	0	0	0	1	0	1	0	0	0	0	0	0	000101000000
Os03g0221500	-	-	-4.2314	6.43815e-10	-4.31211	1.92862e-10	-	-	-	-	-	-	0	0	0	1	0	1	0	0	0	0	0	0	000101000000
Os03g0221600	-	-	2.83123	0.0445575	-	-	-	-	-	-	-	-	0	0	1	0	0	0	0	0	0	0	0	0	001000000000
Os03g0222600	-	-	-1.78187	6.89399e-06	-1.68703	1.99502e-05	-	-	-	-	-	-	0	0	0	1	0	1	0	0	0	0	0	0	000101000000
Os03g0223301	-6.91041	2.40147e-05	-	-	-6.9484	1.50434e-06	-	-	-	-	-	-	0	1	0	0	0	1	0	0	0	0	0	0	010001000000
Os03g0225100	-	-	-3.61361	0.00110532	-4.04166	0.000168227	-	-	-	-	-	-	0	0	0	1	0	1	0	0	0	0	0	0	000101000000
Os03g0226200	4.00545	6.28739e-05	1.18307	0.00560039	5.18852	7.93586e-10	-	-	-	-	-	-	1	0	1	0	1	0	0	0	0	0	0	0	101010000000
Os03g0227800	-	-	-	-	-1.0652	1.2923e-18	-	-	-	-	-	-	0	0	0	0	0	1	0	0	0	0	0	0	000001000000
Os03g0227900	-	-	-1.26607	0.00191434	-1.16338	0.00441599	-	-	-	-	-	-	0	0	0	1	0	1	0	0	0	0	0	0	000101000000
Os03g0228800	-	-	-2.31967	8.67208e-05	-3.32678	1.59274e-09	-	-	-	-	-	-	0	0	0	1	0	1	0	0	0	0	0	0	000101000000
Os03g0230000	-	-	-5.43809	0.000625599	-5.26118	0.000890418	-	-	-	-	-	-	0	0	0	1	0	1	0	0	0	0	0	0	000101000000
Os03g0231600	-	-	-	-	1.0192	0.014843	-	-	-	-	-	-	0	0	0	0	1	0	0	0	0	0	0	0	000010000000
Os03g0231950	-	-	1.12212	1.35362e-05	1.07045	2.60142e-05	-	-	-	-	-	-	0	0	1	0	1	0	0	0	0	0	0	0	001010000000
Os03g0232400	1.15754	1.32607e-12	-	-	-	-	-	-	-	-	-	-	1	0	0	0	0	0	0	0	0	0	0	0	100000000000
Os03g0232600	-	-	-2.53106	0.00279866	-2.97481	0.000244682	-	-	-	-	-	-	0	0	0	1	0	1	0	0	0	0	0	0	000101000000
Os03g0236200	-	-	-3.10061	9.87907e-38	-2.78925	1.49686e-30	-	-	-	-	-	-	0	0	0	1	0	1	0	0	0	0	0	0	000101000000
Os03g0237600	-	-	1.11475	5.65431e-09	-	-	-	-	-	-	-	-	0	0	1	0	0	0	0	0	0	0	0	0	001000000000
Os03g0238000	-	-	-1.24865	0.00283395	-	-	-	-	-	-	-	-	0	0	0	1	0	0	0	0	0	0	0	0	000100000000
Os03g0240500	-	-	-	-	1.07486	5.1555e-17	-	-	-	-	-	-	0	0	0	0	1	0	0	0	0	0	0	0	000010000000
Os03g0241900	-	-	-	-	-1.11612	9.42253e-34	-	-	-	-	-	-	0	0	0	0	0	1	0	0	0	0	0	0	000001000000
Os03g0242900	-	-	-2.11967	7.6101e-10	-2.24024	4.19999e-11	-	-	-	-	-	-	0	0	0	1	0	1	0	0	0	0	0	0	000101000000
Os03g0243700	-	-	-3.74068	2.82076e-07	-3.798	1.34101e-07	-	-	-	-	-	-	0	0	0	1	0	1	0	0	0	0	0	0	000101000000
Os03g0244466	-	-	-1.66908	0.000326311	-1.96538	1.07049e-05	-	-	-	-	-	-	0	0	0	1	0	1	0	0	0	0	0	0	000101000000
Os03g0244600	-	-	-	-	-3.03593	0.000869288	-	-	-	-	-	-	0	0	0	0	0	1	0	0	0	0	0	0	000001000000
Os03g0244700	-	-	-5.55035	8.02521e-05	-6.25435	5.14545e-06	-	-	-	-	-	-	0	0	0	1	0	1	0	0	0	0	0	0	000101000000
Os03g0244950	-	-	-1.09847	3.15105e-05	-	-	-	-	-	-	-	-	0	0	0	1	0	0	0	0	0	0	0	0	000100000000
Os03g0245100	-	-	-	-	1.03211	5.67034e-11	-	-	-	-	-	-	0	0	0	0	1	0	0	0	0	0	0	0	000010000000
Os03g0245700	-	-	-1.39913	0.00011384	-1.51272	1.9862e-05	-	-	-	-	-	-	0	0	0	1	0	1	0	0	0	0	0	0	000101000000
Os03g0246100	-	-	-1.68981	1.30045e-06	-1.77711	2.298e-07	-	-	-	-	-	-	0	0	0	1	0	1	0	0	0	0	0	0	000101000000
Os03g0246500	-	-	-1.50129	0.0028568	-1.51639	0.00222919	-	-	-	-	-	-	0	0	0	1	0	1	0	0	0	0	0	0	000101000000
Os03g0246900	-	-	-	-	-4.28246	0.0366558	-	-	-	-	-	-	0	0	0	0	0	1	0	0	0	0	0	0	000001000000
Os03g0247900	-	-	-1.54881	4.42183e-14	-1.39287	1.39297e-11	-	-	-	-	-	-	0	0	0	1	0	1	0	0	0	0	0	0	000101000000
Os03g0249100	-	-	-3.08911	1.89879e-07	-3.41089	3.87731e-09	-	-	-	-	-	-	0	0	0	1	0	1	0	0	0	0	0	0	000101000000
Os03g0249500	-	-	-	-	-	-	-	-	-	-	1.19165	0.0286748	0	0	0	0	0	0	0	0	0	0	1	0	000000000010
Os03g0249700	-	-	-1.30351	4.67209e-17	-1.16519	6.67302e-14	-	-	-	-	-	-	0	0	0	1	0	1	0	0	0	0	0	0	000101000000
Os03g0250000	-	-	-	-	-1.4273	0.0106242	-	-	-	-	-	-	0	0	0	0	0	1	0	0	0	0	0	0	000001000000
Os03g0251500	-	-	-	-	-	-	-	-	-	-	1.47923	0.0383081	0	0	0	0	0	0	0	0	0	0	1	0	000000000010
Os03g0252100	-	-	-	-	-3.49028	0.0264312	-	-	-	-	-	-	0	0	0	0	0	1	0	0	0	0	0	0	000001000000
Os03g0253200	-	-	-5.34761	0.000432614	-6.05504	3.78938e-05	-	-	-	-	-	-	0	0	0	1	0	1	0	0	0	0	0	0	000101000000
Os03g0254000	-	-	-1.00515	0.00698803	-	-	-	-	-	-	-	-	0	0	0	1	0	0	0	0	0	0	0	0	000100000000
Os03g0254250	-	-	-4.66744	0.0103213	-4.3849	0.0161355	-	-	-	-	-	-	0	0	0	1	0	1	0	0	0	0	0	0	000101000000
Os03g0255400	-	-	-	-	-1.0454	0.0202883	-	-	-	-	-	-	0	0	0	0	0	1	0	0	0	0	0	0	000001000000
Os03g0255500	-	-	-1.45314	1.20854e-11	-1.51709	7.6216e-13	-	-	-	-	-	-	0	0	0	1	0	1	0	0	0	0	0	0	000101000000
Os03g0256800	-	-	-	-	-	-	-	-	-	-	-1.69787	0.0164653	0	0	0	0	0	0	0	0	0	0	0	1	000000000001
Os03g0259100	-	-	-	-	-1.64624	0.0400266	-	-	-	-	-	-	0	0	0	0	0	1	0	0	0	0	0	0	000001000000
Os03g0260100	-	-	1.5321	0.000569037	1.18514	0.00642048	-	-	-	-	-	-	0	0	1	0	1	0	0	0	0	0	0	0	001010000000
Os03g0261100	-	-	-	-	-3.33095	0.0420808	-	-	-	-	-	-	0	0	0	0	0	1	0	0	0	0	0	0	000001000000
Os03g0261800	-	-	-3.76332	3.01087e-40	-3.39925	1.02382e-32	-	-	-	-	-	-	0	0	0	1	0	1	0	0	0	0	0	0	000101000000
Os03g0261950	-	-	-2.78828	0.00246672	-	-	-	-	-	-	-	-	0	0	0	1	0	0	0	0	0	0	0	0	000100000000
Os03g0262700	-	-	-1.22233	5.69245e-08	-1.21173	5.79122e-08	-	-	-	-	-	-	0	0	0	1	0	1	0	0	0	0	0	0	000101000000
Os03g0263400	-	-	-1.535	0.00238767	-1.99893	2.81474e-05	-	-	-	-	-	-	0	0	0	1	0	1	0	0	0	0	0	0	000101000000
Os03g0263500	-	-	-	-	1.05843	3.04951e-14	-	-	-	-	-	-	0	0	0	0	1	0	0	0	0	0	0	0	000010000000
Os03g0264150	-	-	-1.01889	0.00387893	-2.00711	1.55883e-10	-	-	-	-	-	-	0	0	0	1	0	1	0	0	0	0	0	0	000101000000
Os03g0264700	-	-	-1.15529	0.000508259	-1.16315	0.000391753	-	-	-	-	-	-	0	0	0	1	0	1	0	0	0	0	0	0	000101000000
Os03g0265500	-	-	-	-	1.19103	1.20746e-20	-	-	-	-	1.37676	0.00539074	0	0	0	0	1	0	0	0	0	0	1	0	000010000010
Os03g0265900	1.04678	0.0427846	-	-	-	-	-	-	-	-	-	-	1	0	0	0	0	0	0	0	0	0	0	0	100000000000
Os03g0266100	-	-	-1.1022	1.72779e-12	-1.00922	1.02464e-10	-	-	-	-	-	-	0	0	0	1	0	1	0	0	0	0	0	0	000101000000
Os03g0266900	1.07417	0.000379678	-	-	1.2929	3.41528e-07	-	-	-	-	-	-	1	0	0	0	1	0	0	0	0	0	0	0	100010000000
Os03g0267000	1.01956	0.00156343	-	-	-	-	-	-	-	-	-	-	1	0	0	0	0	0	0	0	0	0	0	0	100000000000
Os03g0267100	-	-	-	-	1.32131	0.0356248	-	-	-	-	-	-	0	0	0	0	1	0	0	0	0	0	0	0	000010000000
Os03g0267800	-	-	-	-	-	-	-	-	-	-	-1.78333	0.00896615	0	0	0	0	0	0	0	0	0	0	0	1	000000000001
Os03g0268400	-	-	-	-	-1.17806	0.0165362	-	-	-	-	-	-	0	0	0	0	0	1	0	0	0	0	0	0	000001000000
Os03g0268600	-	-	-3.20956	2.63308e-42	-3.39882	7.97201e-48	-	-	-3.59399	0.000470185	-2.37094	0.025509	0	0	0	1	0	1	0	0	0	1	0	1	000101000101
Os03g0269300	-	-	-2.3651	0.00189979	-3.40865	1.25235e-06	-	-	-	-	-	-	0	0	0	1	0	1	0	0	0	0	0	0	000101000000
Os03g0269900	-	-	-	-	-	-	-	-	-	-	1.11783	0.0076106	0	0	0	0	0	0	0	0	0	0	1	0	000000000010
Os03g0270000	-	-	-1.41052	5.56948e-11	-1.73011	1.38113e-16	-	-	-1.73794	0.0149866	-	-	0	0	0	1	0	1	0	0	0	1	0	0	000101000100
Os03g0270800	-	-	-1.40433	0.0136979	-	-	-	-	-	-	-	-	0	0	0	1	0	0	0	0	0	0	0	0	000100000000
Os03g0271600	-	-	1.26753	2.49205e-10	1.01883	3.48886e-07	-	-	-	-	-	-	0	0	1	0	1	0	0	0	0	0	0	0	001010000000
Os03g0272650	-	-	-	-	-2.306	0.0161892	-	-	-	-	-	-	0	0	0	0	0	1	0	0	0	0	0	0	000001000000
Os03g0272900	-1.04365	1.90955e-07	-3.70288	4.04679e-43	-4.74652	7.623e-73	-	-	-3.968	7.16275e-05	-4.02462	9.06385e-06	0	1	0	1	0	1	0	0	0	1	0	1	010101000101
Os03g0273800	1.55601	3.80803e-17	-2.25103	1.31147e-34	-	-	-	-	-	-	-	-	1	0	0	1	0	0	0	0	0	0	0	0	100100000000
Os03g0275100	-	-	-4.44589	0.00654439	-3.58153	0.0346272	-	-	-	-	-	-	0	0	0	1	0	1	0	0	0	0	0	0	000101000000
Os03g0276500	-	-	-1.24458	2.6695e-09	-	-	-	-	-	-	-	-	0	0	0	1	0	0	0	0	0	0	0	0	000100000000
Os03g0277100	-	-	-1.01964	3.9121e-09	-1.30625	5.95857e-15	-	-	-	-	-	-	0	0	0	1	0	1	0	0	0	0	0	0	000101000000
Os03g0278200	-	-	-1.18761	0.000143031	-1.63292	2.89059e-08	-	-	-	-	-	-	0	0	0	1	0	1	0	0	0	0	0	0	000101000000
Os03g0278300	-	-	-	-	-1.12376	1.50752e-18	-	-	-	-	-	-	0	0	0	0	0	1	0	0	0	0	0	0	000001000000
Os03g0278366	-	-	-	-	1.45739	0.0327967	-	-	-	-	-	-	0	0	0	0	1	0	0	0	0	0	0	0	000010000000
Os03g0278400	-	-	-1.93784	0.0150942	-	-	-	-	-	-	-	-	0	0	0	1	0	0	0	0	0	0	0	0	000100000000
Os03g0280400	-	-	-	-	-1.06374	4.12365e-05	-	-	-	-	-	-	0	0	0	0	0	1	0	0	0	0	0	0	000001000000
Os03g0281000	-	-	-	-	-	-	-	-	-	-	1.11676	0.0251238	0	0	0	0	0	0	0	0	0	0	1	0	000000000010
Os03g0281300	-	-	-	-	-	-	-	-	-	-	-1.16752	0.0283935	0	0	0	0	0	0	0	0	0	0	0	1	000000000001
Os03g0281500	-	-	2.66178	0.0297115	-	-	-	-	-	-	-	-	0	0	1	0	0	0	0	0	0	0	0	0	001000000000
Os03g0282800	-	-	-	-	-	-	-	-	-	-	1.88513	0.0266243	0	0	0	0	0	0	0	0	0	0	1	0	000000000010
Os03g0283200	-	-	-	-	-2.87114	0.0119473	-	-	-	-	-	-	0	0	0	0	0	1	0	0	0	0	0	0	000001000000
Os03g0283400	-	-	-1.87062	0.0025209	-1.40972	0.0290867	-	-	-	-	-	-	0	0	0	1	0	1	0	0	0	0	0	0	000101000000
Os03g0283600	-	-	1.01832	1.73451e-13	1.1825	5.7604e-18	-	-	-	-	-	-	0	0	1	0	1	0	0	0	0	0	0	0	001010000000
Os03g0284400	-	-	-1.16441	0.00927514	-	-	-	-	-	-	-	-	0	0	0	1	0	0	0	0	0	0	0	0	000100000000
Os03g0284800	-	-	-	-	-1.17924	3.37607e-05	-	-	-	-	-	-	0	0	0	0	0	1	0	0	0	0	0	0	000001000000
Os03g0285800	-	-	-1.94246	1.53053e-33	-2.22983	1.23948e-44	-	-	-	-	-	-	0	0	0	1	0	1	0	0	0	0	0	0	000101000000
Os03g0286200	-	-	-	-	-	-	-	-	1.21345	0.00882128	1.79198	1.00234e-06	0	0	0	0	0	0	0	0	1	0	1	0	000000001010
Os03g0286500	-	-	-5.75561	3.07184e-30	-6.26981	3.09774e-36	-	-	-	-	-	-	0	0	0	1	0	1	0	0	0	0	0	0	000101000000
Os03g0286900	-	-	-	-	-	-	-	-	-	-	-1.24665	4.37578e-05	0	0	0	0	0	0	0	0	0	0	0	1	000000000001
Os03g0287750	-	-	-2.26301	9.65565e-05	-2.92355	1.23627e-07	-	-	-	-	-	-	0	0	0	1	0	1	0	0	0	0	0	0	000101000000
Os03g0287800	-	-	-3.27592	2.52793e-25	-3.64396	7.18804e-32	-	-	-	-	-	-	0	0	0	1	0	1	0	0	0	0	0	0	000101000000
Os03g0288000	-	-	-	-	-3.00525	0.0120986	-	-	-	-	-	-	0	0	0	0	0	1	0	0	0	0	0	0	000001000000
Os03g0288101	-	-	-2.1535	0.00735355	-1.66188	0.047493	-	-	-	-	-	-	0	0	0	1	0	1	0	0	0	0	0	0	000101000000
Os03g0290300	-	-	-1.92545	9.33982e-64	-2.43614	3.06131e-104	-	-	-	-	-	-	0	0	0	1	0	1	0	0	0	0	0	0	000101000000
Os03g0291800	-	-	-1.5701	7.75374e-05	-1.87384	1.0398e-06	-	-	-	-	-	-	0	0	0	1	0	1	0	0	0	0	0	0	000101000000
Os03g0292100	-	-	-3.30536	9.24268e-56	-3.52375	3.56775e-64	-	-	-	-	-1.77623	0.00337162	0	0	0	1	0	1	0	0	0	0	0	1	000101000001
Os03g0292200	-	-	-	-	-1.03261	2.04465e-07	-	-	-	-	-	-	0	0	0	0	0	1	0	0	0	0	0	0	000001000000
Os03g0292800	-	-	-	-	-	-	-	-	-	-	-1.00487	0.0257721	0	0	0	0	0	0	0	0	0	0	0	1	000000000001
Os03g0293900	-	-	-	-	-1.02358	4.15716e-10	-	-	-	-	-	-	0	0	0	0	0	1	0	0	0	0	0	0	000001000000
Os03g0294001	-	-	-1.78372	2.39644e-06	-1.78456	1.88808e-06	-	-	-	-	-	-	0	0	0	1	0	1	0	0	0	0	0	0	000101000000
Os03g0294032	-	-	-	-	-4.31248	0.0255396	-	-	-	-	-	-	0	0	0	0	0	1	0	0	0	0	0	0	000001000000
Os03g0295600	-	-	-1.20446	1.95746e-08	-	-	-	-	-	-	-	-	0	0	0	1	0	0	0	0	0	0	0	0	000100000000
Os03g0295800	-	-	-1.27994	1.38112e-09	-1.09664	2.37718e-07	-	-	-	-	-	-	0	0	0	1	0	1	0	0	0	0	0	0	000101000000
Os03g0296200	-	-	-1.16247	9.43159e-08	-	-	-	-	-	-	-	-	0	0	0	1	0	0	0	0	0	0	0	0	000100000000
Os03g0296800	-	-	-	-	-	-	-	-	-	-	1.15858	0.0290484	0	0	0	0	0	0	0	0	0	0	1	0	000000000010
Os03g0298700	-	-	1.84213	0.00298767	2.16938	0.000541548	-	-	-	-	-	-	0	0	1	0	1	0	0	0	0	0	0	0	001010000000
Os03g0299200	-	-	-4.78579	0.00104481	-5.95172	2.00965e-05	-	-	-	-	-	-	0	0	0	1	0	1	0	0	0	0	0	0	000101000000
Os03g0299600	-	-	-4.3265	1.32487e-77	-5.0001	7.90185e-105	-	-	-3.44903	7.66472e-11	-3.00287	2.20059e-08	0	0	0	1	0	1	0	0	0	1	0	1	000101000101
Os03g0299700	-	-	-	-	-1.68884	0.00265794	-	-	-	-	-	-	0	0	0	0	0	1	0	0	0	0	0	0	000001000000
Os03g0300100	-	-	-3.2616	1.39492e-06	-2.48388	0.000390192	-	-	-	-	-	-	0	0	0	1	0	1	0	0	0	0	0	0	000101000000
Os03g0300600	-	-	-1.71391	2.45385e-16	-1.70078	2.80554e-16	-	-	-	-	-	-	0	0	0	1	0	1	0	0	0	0	0	0	000101000000
Os03g0301200	-	-	-4.08964	1.64448e-76	-4.54111	4.01368e-95	-	-	-	-	-	-	0	0	0	1	0	1	0	0	0	0	0	0	000101000000
Os03g0301550	-	-	-	-	-3.26576	0.0365962	-	-	-	-	-	-	0	0	0	0	0	1	0	0	0	0	0	0	000001000000
Os03g0301600	-	-	-	-	-5.11096	0.00478229	-	-	-	-	-	-	0	0	0	0	0	1	0	0	0	0	0	0	000001000000
Os03g0302000	-	-	-1.10226	0.00110231	-	-	-	-	-	-	-	-	0	0	0	1	0	0	0	0	0	0	0	0	000100000000
Os03g0302200	-	-	-1.59175	1.641e-29	-2.31604	8.64537e-64	-	-	-	-	-	-	0	0	0	1	0	1	0	0	0	0	0	0	000101000000
Os03g0302800	-	-	-8.04788	3.95561e-10	-8.69263	7.4596e-12	-	-	-	-	-	-	0	0	0	1	0	1	0	0	0	0	0	0	000101000000
Os03g0303100	-	-	-1.54669	4.16013e-14	-1.55454	1.97129e-14	-	-	-	-	-	-	0	0	0	1	0	1	0	0	0	0	0	0	000101000000
Os03g0304500	-	-	-5.47274	0.000328929	-5.4462	0.00031034	-	-	-	-	-	-	0	0	0	1	0	1	0	0	0	0	0	0	000101000000
Os03g0304800	-	-	-3.55939	0.00361837	-2.91726	0.0205098	-	-	-	-	-1.5496	0.0196645	0	0	0	1	0	1	0	0	0	0	0	1	000101000001
Os03g0305200	-	-	-	-	-4.60513	0.00510835	-	-	-	-	-	-	0	0	0	0	0	1	0	0	0	0	0	0	000001000000
Os03g0305400	-	-	-	-	-	-	-	-	-	-	1.24081	0.0373643	0	0	0	0	0	0	0	0	0	0	1	0	000000000010
Os03g0305550	-	-	-1.56925	0.00793346	-2.1964	5.81077e-05	-	-	-	-	-	-	0	0	0	1	0	1	0	0	0	0	0	0	000101000000
Os03g0305600	-	-	-	-	-	-	-	-	-1.14271	0.0328091	-	-	0	0	0	0	0	0	0	0	0	1	0	0	000000000100
Os03g0306800	1.46375	0.00692882	-	-	1.30458	0.00346463	-	-	-	-	-	-	1	0	0	0	1	0	0	0	0	0	0	0	100010000000
Os03g0307500	-	-	-	-	-1.91401	0.00112502	-	-	-	-	-	-	0	0	0	0	0	1	0	0	0	0	0	0	000001000000
Os03g0308700	-	-	-	-	-1.34637	0.0267869	-	-	-	-	-	-	0	0	0	0	0	1	0	0	0	0	0	0	000001000000
Os03g0308850	-	-	1.01315	0.00109359	-	-	-	-	-	-	-	-	0	0	1	0	0	0	0	0	0	0	0	0	001000000000
Os03g0310701	-	-	-2.36099	8.28413e-05	-2.66213	4.63043e-06	-	-	-	-	-	-	0	0	0	1	0	1	0	0	0	0	0	0	000101000000
Os03g0310800	-	-	-3.65964	2.26133e-15	-4.08171	1.92653e-19	-	-	-	-	-	-	0	0	0	1	0	1	0	0	0	0	0	0	000101000000
Os03g0311600	-	-	-2.08949	8.95932e-11	-2.03	2.40952e-10	-	-	-	-	-	-	0	0	0	1	0	1	0	0	0	0	0	0	000101000000
Os03g0313100	-	-	-	-	1.13421	0.00577704	-	-	-	-	-	-	0	0	0	0	1	0	0	0	0	0	0	0	000010000000
Os03g0313300	-	-	-4.14057	2.15902e-25	-5.1083	1.33456e-39	-	-	-	-	-	-	0	0	0	1	0	1	0	0	0	0	0	0	000101000000
Os03g0313800	-	-	-1.52517	4.42953e-08	-1.38678	6.83362e-07	-	-	-	-	-	-	0	0	0	1	0	1	0	0	0	0	0	0	000101000000
Os03g0314700	-	-	-1.21906	0.00016692	-	-	-	-	-	-	-	-	0	0	0	1	0	0	0	0	0	0	0	0	000100000000
Os03g0314750	-	-	-2.49269	1.98503e-06	-3.00398	2.67651e-09	-	-	-	-	-	-	0	0	0	1	0	1	0	0	0	0	0	0	000101000000
Os03g0314800	-	-	-	-	-	-	-	-	-	-	1.19913	0.0248189	0	0	0	0	0	0	0	0	0	0	1	0	000000000010
Os03g0315400	-1.0212	4.50953e-05	-4.36239	9.78929e-32	-5.38359	2.18003e-49	-	-	-7.94545	2.35963e-06	-6.29415	0.00024593	0	1	0	1	0	1	0	0	0	1	0	1	010101000101
Os03g0315800	-	-	-	-	1.16079	1.13104e-10	-	-	-	-	-	-	0	0	0	0	1	0	0	0	0	0	0	0	000010000000
Os03g0316200	1.18926	4.76243e-10	-1.83033	1.10348e-25	-	-	2.08013	0.00219394	-	-	-	-	1	0	0	1	0	0	1	0	0	0	0	0	100100100000
Os03g0319200	-	-	-3.77216	0.0013165	-3.49378	0.00302596	-	-	-	-	-	-	0	0	0	1	0	1	0	0	0	0	0	0	000101000000
Os03g0319300	-	-	-1.70565	4.02978e-23	-2.09865	3.75886e-35	-	-	-	-	-	-	0	0	0	1	0	1	0	0	0	0	0	0	000101000000
Os03g0320600	-	-	-2.30748	6.77989e-21	-2.73542	5.88904e-30	-	-	-	-	-	-	0	0	0	1	0	1	0	0	0	0	0	0	000101000000
Os03g0320800	-	-	-1.6021	0.00581086	-1.61177	0.00486709	-	-	-	-	-	-	0	0	0	1	0	1	0	0	0	0	0	0	000101000000
Os03g0321100	-	-	-	-	-1.15606	0.00729914	-	-	-	-	-	-	0	0	0	0	0	1	0	0	0	0	0	0	000001000000
Os03g0321300	-	-	-2.99641	1.27425e-39	-3.32841	2.90794e-49	-	-	-	-	-	-	0	0	0	1	0	1	0	0	0	0	0	0	000101000000
Os03g0321400	-	-	1.29931	2.63084e-11	1.0395	1.03578e-07	-	-	-	-	-	-	0	0	1	0	1	0	0	0	0	0	0	0	001010000000
Os03g0321900	-	-	-	-	-	-	-	-	-5.70852	0.0113362	-4.59141	0.0244541	0	0	0	0	0	0	0	0	0	1	0	1	000000000101
Os03g0322000	-	-	-	-	4.67762	0.0186764	-	-	-	-	-	-	0	0	0	0	1	0	0	0	0	0	0	0	000010000000
Os03g0322200	-	-	-1.63566	0.000703375	-	-	-	-	-	-	-	-	0	0	0	1	0	0	0	0	0	0	0	0	000100000000
Os03g0323200	-	-	-	-	1.04702	6.19521e-05	-	-	-	-	-	-	0	0	0	0	1	0	0	0	0	0	0	0	000010000000
Os03g0323600	-	-	-1.35662	0.00369139	-1.4406	0.00158622	-	-	-	-	-	-	0	0	0	1	0	1	0	0	0	0	0	0	000101000000
Os03g0324900	-	-	-1.32926	0.0433361	-	-	-	-	-	-	-	-	0	0	0	1	0	0	0	0	0	0	0	0	000100000000
Os03g0326000	-	-	-	-	-	-	-	-	1.72187	0.0172981	2.10237	0.000509284	0	0	0	0	0	0	0	0	1	0	1	0	000000001010
Os03g0326300	-	-	1.10985	8.86759e-15	-	-	-	-	-	-	-	-	0	0	1	0	0	0	0	0	0	0	0	0	001000000000
Os03g0327100	-	-	-4.45188	1.55405e-09	-4.02795	5.35492e-08	-	-	-	-	-	-	0	0	0	1	0	1	0	0	0	0	0	0	000101000000
Os03g0327600	-	-	-1.35685	3.30506e-05	-1.10439	0.000833289	-	-	-	-	-	-	0	0	0	1	0	1	0	0	0	0	0	0	000101000000
Os03g0327800	-	-	-	-	-4.68804	0.00315121	-	-	-2.54178	0.0201076	-2.40713	0.00896888	0	0	0	0	0	1	0	0	0	1	0	1	000001000101
Os03g0329200	-	-	-2.48596	1.69152e-16	-2.68229	1.51089e-19	-	-	-	-	-	-	0	0	0	1	0	1	0	0	0	0	0	0	000101000000
Os03g0329500	-	-	-	-	-1.63005	7.74117e-28	-	-	-	-	-	-	0	0	0	0	0	1	0	0	0	0	0	0	000001000000
Os03g0329700	-	-	-	-	-1.94137	0.0196853	-	-	-	-	-	-	0	0	0	0	0	1	0	0	0	0	0	0	000001000000
Os03g0330000	-	-	-	-	-1.29891	0.00024951	-	-	-	-	-	-	0	0	0	0	0	1	0	0	0	0	0	0	000001000000
Os03g0330200	-	-	-	-	-	-	1.5383	0.00219394	-1.16268	0.0415117	-	-	0	0	0	0	0	0	1	0	0	1	0	0	000000100100
Os03g0331700	-	-	-2.40686	0.00140939	-2.86108	7.31322e-05	-	-	-	-	-	-	0	0	0	1	0	1	0	0	0	0	0	0	000101000000
Os03g0332900	-	-	-	-	-1.2217	0.00322644	-	-	-	-	-	-	0	0	0	0	0	1	0	0	0	0	0	0	000001000000
Os03g0333000	-	-	-	-	-	-	-	-	-	-	1.28457	0.0250322	0	0	0	0	0	0	0	0	0	0	1	0	000000000010
Os03g0333200	-	-	-1.90203	3.20208e-30	-2.42473	5.64808e-50	-	-	-	-	-	-	0	0	0	1	0	1	0	0	0	0	0	0	000101000000
Os03g0333400	-	-	-	-	1.50282	0.000120978	-	-	-	-	-	-	0	0	0	0	1	0	0	0	0	0	0	0	000010000000
Os03g0333601	-	-	1.41037	0.00592746	1.11369	0.0274526	-	-	-	-	-	-	0	0	1	0	1	0	0	0	0	0	0	0	001010000000
Os03g0334300	-	-	-	-	1.15708	4.46853e-12	-	-	-	-	1.12135	0.00161852	0	0	0	0	1	0	0	0	0	0	1	0	000010000010
Os03g0335500	-	-	-1.91372	5.89189e-21	-2.47825	2.8304e-36	-	-	-	-	-	-	0	0	0	1	0	1	0	0	0	0	0	0	000101000000
Os03g0336000	-	-	-2.0051	0.0176192	-2.06487	0.0126036	-	-	-	-	-	-	0	0	0	1	0	1	0	0	0	0	0	0	000101000000
Os03g0338400	-	-	-1.82773	1.95976e-18	-2.34991	3.82929e-31	-	-	-	-	-	-	0	0	0	1	0	1	0	0	0	0	0	0	000101000000
Os03g0342400	-	-	-1.53117	0.014605	-1.8265	0.0022081	-	-	-	-	-	-	0	0	0	1	0	1	0	0	0	0	0	0	000101000000
Os03g0343700	-	-	-	-	1.07833	1.39305e-21	-	-	-	-	-	-	0	0	0	0	1	0	0	0	0	0	0	0	000010000000
Os03g0343800	-	-	-1.89846	0.000453135	-2.0753	8.44027e-05	-	-	-	-	-	-	0	0	0	1	0	1	0	0	0	0	0	0	000101000000
Os03g0345700	-	-	-1.14817	0.00312197	-	-	-	-	-	-	-	-	0	0	0	1	0	0	0	0	0	0	0	0	000100000000
Os03g0347300	-	-	1.07059	2.13921e-08	1.25295	3.42037e-11	-	-	-	-	-	-	0	0	1	0	1	0	0	0	0	0	0	0	001010000000
Os03g0347400	-	-	1.50271	0.0405107	1.7487	0.0162567	-	-	-	-	-	-	0	0	1	0	1	0	0	0	0	0	0	0	001010000000
Os03g0348900	-	-	-1.10006	0.00251854	-1.45203	2.51049e-05	-	-	-	-	-	-	0	0	0	1	0	1	0	0	0	0	0	0	000101000000
Os03g0349200	-	-	-1.62474	4.68818e-06	-2.34921	1.77805e-12	-	-	-	-	-	-	0	0	0	1	0	1	0	0	0	0	0	0	000101000000
Os03g0349600	-	-	-1.04804	0.0370758	-1.28058	0.00733535	-	-	-	-	-	-	0	0	0	1	0	1	0	0	0	0	0	0	000101000000
Os03g0351100	-	-	1.31003	6.40512e-23	1.46625	9.49062e-29	-	-	-	-	1.13809	0.0364492	0	0	1	0	1	0	0	0	0	0	1	0	001010000010
Os03g0351300	-	-	-1.59124	1.23484e-08	-	-	-	-	-	-	-	-	0	0	0	1	0	0	0	0	0	0	0	0	000100000000
Os03g0353400	-	-	-1.71517	7.42554e-26	-2.06047	1.67289e-37	-	-	-1.77151	0.0172981	-1.46777	0.02235	0	0	0	1	0	1	0	0	0	1	0	1	000101000101
Os03g0353600	-	-	-	-	1.91277	0.00711719	-	-	-	-	-	-	0	0	0	0	1	0	0	0	0	0	0	0	000010000000
Os03g0355900	-	-	-	-	-	-	-	-	-	-	-3.04875	0.0201626	0	0	0	0	0	0	0	0	0	0	0	1	000000000001
Os03g0356582	-	-	1.31814	0.0157392	1.18737	0.0274137	-	-	-	-	-	-	0	0	1	0	1	0	0	0	0	0	0	0	001010000000
Os03g0358100	-	-	1.01221	1.05446e-14	-	-	-	-	-	-	-	-	0	0	1	0	0	0	0	0	0	0	0	0	001000000000
Os03g0363800	-	-	1.17073	5.80057e-06	1.17102	4.69277e-06	-	-	-	-	-	-	0	0	1	0	1	0	0	0	0	0	0	0	001010000000
Os03g0363950	-	-	-	-	-	-	-	-	-	-	-1.57105	0.00433436	0	0	0	0	0	0	0	0	0	0	0	1	000000000001
Os03g0364700	-	-	-	-	1.4073	3.24046e-14	-	-	-	-	-	-	0	0	0	0	1	0	0	0	0	0	0	0	000010000000
Os03g0365900	-	-	-3.40338	0.00649162	-3.31226	0.00761645	-	-	-	-	-	-	0	0	0	1	0	1	0	0	0	0	0	0	000101000000
Os03g0366000	-	-	-1.03211	3.22802e-05	-	-	-	-	-	-	-	-	0	0	0	1	0	0	0	0	0	0	0	0	000100000000
Os03g0369700	-	-	-3.88793	0.045658	-4.38389	0.0181029	-	-	-	-	-	-	0	0	0	1	0	1	0	0	0	0	0	0	000101000000
Os03g0370000	-	-	-	-	-1.49954	1.25584e-25	-	-	-	-	-	-	0	0	0	0	0	1	0	0	0	0	0	0	000001000000
Os03g0370400	-	-	-4.97506	0.00115586	-6.58048	4.76633e-06	-	-	-	-	-	-	0	0	0	1	0	1	0	0	0	0	0	0	000101000000
Os03g0370500	-	-	-1.41683	5.15436e-10	-1.09284	2.69558e-06	-	-	-	-	-	-	0	0	0	1	0	1	0	0	0	0	0	0	000101000000
Os03g0371000	-	-	1.56345	2.41733e-12	1.70086	2.07507e-14	-	-	-	-	1.39524	0.00566255	0	0	1	0	1	0	0	0	0	0	1	0	001010000010
Os03g0372700	-	-	1.0286	4.72815e-05	-	-	-	-	-	-	-	-	0	0	1	0	0	0	0	0	0	0	0	0	001000000000
Os03g0372950	-	-	-2.50184	0.00423547	-2.60043	0.00241402	-	-	-	-	-	-	0	0	0	1	0	1	0	0	0	0	0	0	000101000000
Os03g0373601	-	-	-	-	-1.91302	0.0197802	-	-	-	-	-	-	0	0	0	0	0	1	0	0	0	0	0	0	000001000000
Os03g0374400	-	-	-	-	-	-	-	-	-	-	1.31987	0.0262751	0	0	0	0	0	0	0	0	0	0	1	0	000000000010
Os03g0374500	-	-	-3.64099	7.62562e-31	-4.10228	6.20358e-40	-	-	-	-	-	-	0	0	0	1	0	1	0	0	0	0	0	0	000101000000
Os03g0374901	-	-	-1.54819	0.022732	-	-	-	-	-	-	-	-	0	0	0	1	0	0	0	0	0	0	0	0	000100000000
Os03g0376000	-	-	-1.90227	0.0106771	-	-	-	-	-	-	-	-	0	0	0	1	0	0	0	0	0	0	0	0	000100000000
Os03g0379300	-	-	-	-	1.16488	7.98216e-18	-	-	-	-	-	-	0	0	0	0	1	0	0	0	0	0	0	0	000010000000
Os03g0381200	-	-	1.21283	2.52177e-08	1.11581	2.22484e-07	-	-	-	-	-	-	0	0	1	0	1	0	0	0	0	0	0	0	001010000000
Os03g0386500	-	-	-2.10733	6.83009e-13	-2.02086	5.0899e-12	-	-	-	-	-	-	0	0	0	1	0	1	0	0	0	0	0	0	000101000000
Os03g0386600	-	-	1.60225	0.0224776	-	-	-	-	-	-	-	-	0	0	1	0	0	0	0	0	0	0	0	0	001000000000
Os03g0387800	-	-	-2.16507	9.74959e-05	-1.97197	0.000411263	-	-	-	-	-	-	0	0	0	1	0	1	0	0	0	0	0	0	000101000000
Os03g0387900	-	-	-	-	1.05039	6.39147e-16	-	-	-	-	-	-	0	0	0	0	1	0	0	0	0	0	0	0	000010000000
Os03g0388432	-	-	-1.57092	0.0048202	-	-	-	-	-	-	-	-	0	0	0	1	0	0	0	0	0	0	0	0	000100000000
Os03g0391700	-	-	-1.0383	9.02415e-14	-1.3073	5.69027e-22	-	-	-	-	-	-	0	0	0	1	0	1	0	0	0	0	0	0	000101000000
Os03g0392300	-	-	1.04951	0.000506901	-	-	-	-	-	-	-	-	0	0	1	0	0	0	0	0	0	0	0	0	001000000000
Os03g0392600	-	-	-	-	-3.42124	0.00755923	-	-	-	-	-	-	0	0	0	0	0	1	0	0	0	0	0	0	000001000000
Os03g0395100	-	-	-	-	-1.08487	0.00346541	-	-	-	-	-	-	0	0	0	0	0	1	0	0	0	0	0	0	000001000000
Os03g0397600	1.51381	0.00971897	-	-	-	-	-	-	-	-	-	-	1	0	0	0	0	0	0	0	0	0	0	0	100000000000
Os03g0398250	-	-	-3.21994	0.0189568	-	-	-	-	-	-	-	-	0	0	0	1	0	0	0	0	0	0	0	0	000100000000
Os03g0399800	-	-	-3.65718	6.66003e-10	-4.37577	2.48465e-14	-	-	-	-	-	-	0	0	0	1	0	1	0	0	0	0	0	0	000101000000
Os03g0399900	-	-	-4.06606	0.0193419	-5.34207	0.000861568	-	-	-	-	-	-	0	0	0	1	0	1	0	0	0	0	0	0	000101000000
Os03g0401100	-	-	-	-	2.05347	0.0495925	-	-	-	-	-	-	0	0	0	0	1	0	0	0	0	0	0	0	000010000000
Os03g0401951	-	-	-2.03859	6.07786e-06	-2.45554	1.73439e-08	-	-	-	-	-	-	0	0	0	1	0	1	0	0	0	0	0	0	000101000000
Os03g0402800	-	-	-	-	-1.50536	8.28089e-09	-	-	-	-	-	-	0	0	0	0	0	1	0	0	0	0	0	0	000001000000
Os03g0403400	-	-	-1.43302	0.000458737	-1.32616	0.00120055	-	-	-	-	-	-	0	0	0	1	0	1	0	0	0	0	0	0	000101000000
Os03g0407400	-	-	-1.02979	5.62759e-05	-1.5308	2.30652e-10	-	-	-	-	-	-	0	0	0	1	0	1	0	0	0	0	0	0	000101000000
Os03g0407900	-	-	-1.89345	0.0442467	-	-	-	-	-	-	-	-	0	0	0	1	0	0	0	0	0	0	0	0	000100000000
Os03g0408300	-	-	-1.3307	1.01813e-10	-1.19654	6.10045e-09	-	-	-	-	-	-	0	0	0	1	0	1	0	0	0	0	0	0	000101000000
Os03g0408401	-	-	1.60081	0.0452332	-	-	-	-	-	-	-	-	0	0	1	0	0	0	0	0	0	0	0	0	001000000000
Os03g0410300	-	-	-1.28587	0.000534972	-1.5915	6.99981e-06	-	-	-	-	-	-	0	0	0	1	0	1	0	0	0	0	0	0	000101000000
Os03g0411100	-	-	-	-	-1.28996	1.18802e-14	-	-	-	-	-1.2536	0.0192165	0	0	0	0	0	1	0	0	0	0	0	1	000001000001
Os03g0411300	-	-	-2.17209	6.01752e-10	-2.14441	7.48126e-10	-	-	-	-	-	-	0	0	0	1	0	1	0	0	0	0	0	0	000101000000
Os03g0411600	-	-	-1.18644	0.0239687	-1.61907	0.000953511	-	-	-	-	-	-	0	0	0	1	0	1	0	0	0	0	0	0	000101000000
Os03g0413000	2.51542	0.00169731	-	-	1.94379	0.00563284	-	-	-	-	-	-	1	0	0	0	1	0	0	0	0	0	0	0	100010000000
Os03g0413100	-	-	-	-	-1.03699	4.81055e-10	-	-	-	-	-	-	0	0	0	0	0	1	0	0	0	0	0	0	000001000000
Os03g0415200	-	-	-	-	-2.25282	0.0304911	-	-	-	-	-	-	0	0	0	0	0	1	0	0	0	0	0	0	000001000000
Os03g0415351	-	-	-2.63248	0.00161113	-2.57129	0.00192661	-	-	-	-	-	-	0	0	0	1	0	1	0	0	0	0	0	0	000101000000
Os03g0415500	-	-	-	-	-	-	-	-	-	-	-1.01962	0.0234417	0	0	0	0	0	0	0	0	0	0	0	1	000000000001
Os03g0419100	-	-	-1.21318	0.000743658	-	-	-	-	-	-	-	-	0	0	0	1	0	0	0	0	0	0	0	0	000100000000
Os03g0419200	-	-	-	-	-1.06023	0.00268608	-	-	-	-	-	-	0	0	0	0	0	1	0	0	0	0	0	0	000001000000
Os03g0421800	-	-	-3.9864	0.00308803	-4.10525	0.0019451	-	-	-	-	-	-	0	0	0	1	0	1	0	0	0	0	0	0	000101000000
Os03g0423200	-	-	1.37459	4.95334e-11	1.083	2.37029e-07	-	-	-	-	-	-	0	0	1	0	1	0	0	0	0	0	0	0	001010000000
Os03g0426350	-	-	-	-	-1.55526	0.00964339	-	-	-	-	-	-	0	0	0	0	0	1	0	0	0	0	0	0	000001000000
Os03g0427300	-1.40286	3.7348e-11	-4.21697	4.49424e-37	-5.61982	1.29177e-67	-	-	-	-	-1.53122	0.000227769	0	1	0	1	0	1	0	0	0	0	0	1	010101000001
Os03g0428000	-	-	1.04613	1.56205e-06	1.26469	4.72931e-09	-	-	-	-	-	-	0	0	1	0	1	0	0	0	0	0	0	0	001010000000
Os03g0429800	-	-	-	-	1.12432	3.55649e-26	-	-	-	-	-	-	0	0	0	0	1	0	0	0	0	0	0	0	000010000000
Os03g0431200	-	-	-	-	1.07718	5.91473e-11	-	-	-	-	-	-	0	0	0	0	1	0	0	0	0	0	0	0	000010000000
Os03g0434400	-	-	-	-	-1.06651	0.0328502	-	-	-	-	-	-	0	0	0	0	0	1	0	0	0	0	0	0	000001000000
Os03g0436100	-	-	1.08956	0.000768534	-	-	-	-	-	-	-	-	0	0	1	0	0	0	0	0	0	0	0	0	001000000000
Os03g0436400	-	-	-1.58282	0.000505472	-1.82917	3.22114e-05	-	-	-	-	-	-	0	0	0	1	0	1	0	0	0	0	0	0	000101000000
Os03g0441400	-	-	-1.08359	0.0432309	-1.22655	0.0173414	-	-	-	-	-	-	0	0	0	1	0	1	0	0	0	0	0	0	000101000000
Os03g0445700	-	-	-3.7055	6.71403e-05	-4.2214	2.82153e-06	-	-	-	-	-	-	0	0	0	1	0	1	0	0	0	0	0	0	000101000000
Os03g0448600	-	-	-	-	1.15146	8.69424e-23	-	-	-	-	-	-	0	0	0	0	1	0	0	0	0	0	0	0	000010000000
Os03g0556600	-	-	-	-	-4.10294	0.0492052	-	-	-	-	-	-	0	0	0	0	0	1	0	0	0	0	0	0	000001000000
Os03g0559700	-	-	2.09098	3.50785e-05	2.06662	3.14736e-05	-	-	-	-	-	-	0	0	1	0	1	0	0	0	0	0	0	0	001010000000
Os03g0559900	-	-	1.27513	3.12585e-05	-	-	-	-	-	-	-	-	0	0	1	0	0	0	0	0	0	0	0	0	001000000000
Os03g0561283	-	-	-	-	-1.18897	4.49084e-20	-	-	-	-	-	-	0	0	0	0	0	1	0	0	0	0	0	0	000001000000
Os03g0561400	-	-	1.43846	4.97117e-16	2.02105	1.58377e-29	-	-	-	-	-	-	0	0	1	0	1	0	0	0	0	0	0	0	001010000000
Os03g0566600	-	-	-4.92591	0.000989144	-4.72108	0.00154914	-	-	-	-	-	-	0	0	0	1	0	1	0	0	0	0	0	0	000101000000
Os03g0569000	-	-	3.63712	0.015992	-	-	-	-	-	-	-	-	0	0	1	0	0	0	0	0	0	0	0	0	001000000000
Os03g0571900	-	-	1.29301	0.00895758	1.24746	0.0101688	-	-	-	-	-	-	0	0	1	0	1	0	0	0	0	0	0	0	001010000000
Os03g0577500	-	-	-	-	-1.50166	0.0452779	-	-	-	-	-	-	0	0	0	0	0	1	0	0	0	0	0	0	000001000000
Os03g0581100	-	-	1.07714	1.60674e-05	-	-	-	-	-	-	-	-	0	0	1	0	0	0	0	0	0	0	0	0	001000000000
Os03g0582000	-	-	-1.47885	0.00979907	-1.66825	0.00244988	-	-	-	-	-1.31004	0.0326568	0	0	0	1	0	1	0	0	0	0	0	1	000101000001
Os03g0588100	-	-	-	-	3.01363	0.00202567	-	-	-	-	-	-	0	0	0	0	1	0	0	0	0	0	0	0	000010000000
Os03g0589300	-	-	-1.44945	0.00144385	-2.07202	9.09095e-07	-	-	-	-	-	-	0	0	0	1	0	1	0	0	0	0	0	0	000101000000
Os03g0591300	-	-	-2.55498	0.0386748	-4.15733	0.000158529	-	-	-	-	-	-	0	0	0	1	0	1	0	0	0	0	0	0	000101000000
Os03g0592100	-	-	-1.62722	6.78575e-09	-1.84362	1.62229e-11	-	-	-	-	-	-	0	0	0	1	0	1	0	0	0	0	0	0	000101000000
Os03g0592500	1.54107	0.00347338	-1.32516	0.00233678	-	-	-	-	-	-	-	-	1	0	0	1	0	0	0	0	0	0	0	0	100100000000
Os03g0593700	-	-	-	-	-1.01202	2.0016e-06	-	-	-	-	-	-	0	0	0	0	0	1	0	0	0	0	0	0	000001000000
Os03g0594400	-	-	-	-	2.65694	0.00643371	-	-	-	-	-	-	0	0	0	0	1	0	0	0	0	0	0	0	000010000000
Os03g0594500	-	-	-	-	-1.53673	0.012408	-	-	-	-	-	-	0	0	0	0	0	1	0	0	0	0	0	0	000001000000
Os03g0596200	-	-	-	-	-3.50951	0.032182	-	-	-	-	-	-	0	0	0	0	0	1	0	0	0	0	0	0	000001000000
Os03g0596800	-	-	-1.95862	7.52757e-09	-1.41808	5.59692e-05	-	-	-	-	-	-	0	0	0	1	0	1	0	0	0	0	0	0	000101000000
Os03g0596900	-	-	1.13371	1.5125e-17	-	-	-	-	-	-	-	-	0	0	1	0	0	0	0	0	0	0	0	0	001000000000
Os03g0598002	-	-	-	-	-4.65674	0.0110498	-	-	-	-	-	-	0	0	0	0	0	1	0	0	0	0	0	0	000001000000
Os03g0598100	-	-	1.64489	0.0113757	2.10932	0.00139577	-	-	-	-	-	-	0	0	1	0	1	0	0	0	0	0	0	0	001010000000
Os03g0598700	-	-	1.07907	0.0108617	-	-	-	-	-	-	-	-	0	0	1	0	0	0	0	0	0	0	0	0	001000000000
Os03g0599000	-	-	2.964	5.60446e-13	3.03965	1.13588e-13	-	-	-	-	1.89938	0.0449367	0	0	1	0	1	0	0	0	0	0	1	0	001010000010
Os03g0605300	-	-	-	-	-4.45237	0.0346395	-	-	-	-	-	-	0	0	0	0	0	1	0	0	0	0	0	0	000001000000
Os03g0606100	-1.4623	4.72099e-09	-2.65788	3.34632e-16	-4.12018	6.04116e-41	-	-	-	-	-1.28492	0.00887834	0	1	0	1	0	1	0	0	0	0	0	1	010101000001
Os03g0607200	-	-	-1.33911	4.45412e-18	-1.05711	1.35865e-11	-	-	-	-	-	-	0	0	0	1	0	1	0	0	0	0	0	0	000101000000
Os03g0609400	-	-	-1.15267	1.97384e-06	-1.13936	2.12803e-06	-	-	-	-	-	-	0	0	0	1	0	1	0	0	0	0	0	0	000101000000
Os03g0610400	-	-	-2.26767	5.55301e-08	-2.56213	2.82708e-10	-	-	-	-	-	-	0	0	0	1	0	1	0	0	0	0	0	0	000101000000
Os03g0610800	-	-	-	-	2.14058	0.00227621	-	-	-	-	-	-	0	0	0	0	1	0	0	0	0	0	0	0	000010000000
Os03g0616500	-	-	-1.21625	0.0492395	-1.30843	0.0292506	-	-	-	-	-	-	0	0	0	1	0	1	0	0	0	0	0	0	000101000000
Os03g0617500	-	-	-	-	-2.7173	0.0469022	-	-	-	-	-	-	0	0	0	0	0	1	0	0	0	0	0	0	000001000000
Os03g0618300	-	-	-1.4777	9.38165e-15	-	-	-	-	-	-	-1.13605	0.000419202	0	0	0	1	0	0	0	0	0	0	0	1	000100000001
Os03g0624300	2.59432	5.71047e-08	-	-	2.29215	2.70832e-07	-	-	-	-	-	-	1	0	0	0	1	0	0	0	0	0	0	0	100010000000
Os03g0624800	-	-	-	-	-	-	-	-	-	-	1.02919	0.0230875	0	0	0	0	0	0	0	0	0	0	1	0	000000000010
Os03g0625800	-	-	-1.07011	0.00237388	-1.39059	3.20452e-05	-	-	-	-	-	-	0	0	0	1	0	1	0	0	0	0	0	0	000101000000
Os03g0626400	-	-	-	-	-3.52121	0.0180845	-	-	-	-	-	-	0	0	0	0	0	1	0	0	0	0	0	0	000001000000
Os03g0626900	-	-	1.77952	0.0157907	1.99429	0.00654822	-	-	-	-	-	-	0	0	1	0	1	0	0	0	0	0	0	0	001010000000
Os03g0634400	-	-	-7.05122	3.22044e-07	-7.57308	2.38973e-08	-	-	-	-	-	-	0	0	0	1	0	1	0	0	0	0	0	0	000101000000
Os03g0636300	-	-	-	-	-1.20025	0.0338101	-	-	-	-	-	-	0	0	0	0	0	1	0	0	0	0	0	0	000001000000
Os03g0637800	-	-	-1.45956	0.005007	-1.39578	0.00698372	-	-	-	-	-	-	0	0	0	1	0	1	0	0	0	0	0	0	000101000000
Os03g0640000	-	-	-4.69582	0.00392125	-5.57751	0.000319857	-	-	-	-	-	-	0	0	0	1	0	1	0	0	0	0	0	0	000101000000
Os03g0640400	-	-	1.16779	1.52836e-13	1.03582	5.30967e-11	-	-	-	-	-	-	0	0	1	0	1	0	0	0	0	0	0	0	001010000000
Os03g0640800	-	-	-	-	-1.37823	2.18977e-06	-	-	-	-	-	-	0	0	0	0	0	1	0	0	0	0	0	0	000001000000
Os03g0642300	-	-	-4.05577	0.0306424	-4.76122	0.00731156	-	-	-	-	-	-	0	0	0	1	0	1	0	0	0	0	0	0	000101000000
Os03g0642450	-	-	-1.3315	0.0121415	-1.80001	0.000276312	-	-	-	-	-	-	0	0	0	1	0	1	0	0	0	0	0	0	000101000000
Os03g0643250	-	-	2.28831	0.000148446	2.00447	0.000541601	-	-	-	-	-	-	0	0	1	0	1	0	0	0	0	0	0	0	001010000000
Os03g0643300	-	-	1.21483	6.23498e-15	-	-	-	-	-	-	-	-	0	0	1	0	0	0	0	0	0	0	0	0	001000000000
Os03g0643900	-	-	-4.20402	0.0240678	-4.35919	0.0166652	-	-	-	-	-	-	0	0	0	1	0	1	0	0	0	0	0	0	000101000000
Os03g0645900	-	-	-4.6795	5.35794e-07	-3.74844	8.81501e-05	-	-	-	-	-	-	0	0	0	1	0	1	0	0	0	0	0	0	000101000000
Os03g0646400	-	-	-1.07414	1.49263e-07	-1.31943	2.7641e-11	-	-	-	-	-	-	0	0	0	1	0	1	0	0	0	0	0	0	000101000000
Os03g0648500	-	-	1.31292	0.0133009	2.51885	6.95251e-06	-	-	-	-	-	-	0	0	1	0	1	0	0	0	0	0	0	0	001010000000
Os03g0648600	-	-	-	-	-2.36272	0.000402989	-	-	-	-	-	-	0	0	0	0	0	1	0	0	0	0	0	0	000001000000
Os03g0650000	-	-	-1.01784	0.00496382	-1.59205	1.78556e-06	-	-	-	-	-	-	0	0	0	1	0	1	0	0	0	0	0	0	000101000000
Os03g0650400	-	-	-1.37362	4.32555e-06	-1.1401	0.000175122	-	-	-	-	-	-	0	0	0	1	0	1	0	0	0	0	0	0	000101000000
Os03g0651300	-	-	-	-	-2.47799	8.54736e-05	-	-	-	-	-	-	0	0	0	0	0	1	0	0	0	0	0	0	000001000000
Os03g0651700	-	-	-2.03628	0.00120857	-1.79748	0.00477098	-	-	-	-	-	-	0	0	0	1	0	1	0	0	0	0	0	0	000101000000
Os03g0651950	-	-	-1.88409	1.00946e-06	-1.29959	0.00121461	-	-	-	-	-	-	0	0	0	1	0	1	0	0	0	0	0	0	000101000000
Os03g0652000	-	-	-2.34669	0.00714035	-2.26389	0.00900528	-	-	-	-	-	-	0	0	0	1	0	1	0	0	0	0	0	0	000101000000
Os03g0654700	-	-	-3.74047	3.68831e-06	-4.73416	9.73166e-10	-	-	-	-	-	-	0	0	0	1	0	1	0	0	0	0	0	0	000101000000
Os03g0655200	-	-	1.09429	5.31801e-09	-	-	-	-	-	-	-	-	0	0	1	0	0	0	0	0	0	0	0	0	001000000000
Os03g0656500	-	-	-2.80312	5.00661e-56	-2.98953	3.89141e-64	-	-	-1.64315	0.0314586	-	-	0	0	0	1	0	1	0	0	0	1	0	0	000101000100
Os03g0657100	-	-	-1.78708	0.0320202	-	-	-	-	-	-	-	-	0	0	0	1	0	0	0	0	0	0	0	0	000100000000
Os03g0663400	-	-	-	-	-1.59126	1.27475e-05	-	-	-	-	-	-	0	0	0	0	0	1	0	0	0	0	0	0	000001000000
Os03g0663700	-1.03433	0.0108832	-2.04929	5.31135e-07	-3.08362	6.26396e-16	-	-	-	-	-	-	0	1	0	1	0	1	0	0	0	0	0	0	010101000000
Os03g0663750	-	-	-1.15892	0.0191427	-1.38964	0.00363221	-	-	-	-	-	-	0	0	0	1	0	1	0	0	0	0	0	0	000101000000
[truncated: 3,679 more rows]

## Sheet: Dataset S2
Dataset S2. List of differentially expressed microRNAs in the embryo and endosperm during rice seed maturation.
miRNA name	DESeq2 Differential expression analysis results												RP10M-normalized expression values
	Embryo:30 vs 45		Embryo:45 vs 60		Embryo:30 vs 60		Endosperm:30 vs 45		Endosperm:45 vs 60		Endosperm:30 vs 60		Embryo:30DAH		Embryo:45D		Embryo:60DAH		Endosperm:30DAH		Endosperm:45D		Endosperm:60DAH
	Log2FC	p.adj	Log2FC	p.adj	Log2FC	p.adj	Log2FC	p.adj	Log2FC	p.adj	Log2FC	p.adj	RP10M(Avg)	SD	RP10M(Avg)	SD	RP10M(Avg)	SD	RP10M(Avg)	SD	RP10M(Avg)	SD	RP10M(Avg)	SD
osa-miR1423-5p	-	< 0.05	-	< 0.05	-1.34446	0.0295378	-	< 0.05	-	< 0.05	-	< 0.05	127.551	47.9069	125.661	14.1828	89.1638	59.8625	46.7119	1.04301	60.7696	20.7324	61.5514	3.87547
osa-miR156i	-	< 0.05	-	< 0.05	-	< 0.05	-	< 0.05	-	< 0.05	0.853921	0.0106728	2207.04	613.062	3902.31	1429.2	4773.86	2961.99	883.704	55.0471	1193.22	31.1633	1932.16	247.743
osa-miR156j-5p	-	< 0.05	-	< 0.05	-	< 0.05	-	< 0.05	-	< 0.05	0.855957	0.000754847	4932.86	1628.42	8759.75	2245.59	11963.1	7308.38	1614.12	177.761	2286.26	168.444	3537.11	251.062
osa-miR166b-3p	-	< 0.05	-	< 0.05	-	< 0.05	0.817788	0.0166445	-	< 0.05	-	< 0.05	32366.2	10551.6	43544.2	4042.94	57092.4	21310.4	1405.1	272.246	2825.67	57.4924	1924.32	407.927
osa-miR166b-5p	-	< 0.05	-	< 0.05	-0.883811	0.0495566	-	< 0.05	-	< 0.05	-	< 0.05	276.482	6.37567	358.109	79.6749	261.571	81.6483	8.14556	3.39236	4.19054	5.92631	7.24745	0.146971
osa-miR166e-5p	-	< 0.05	-	< 0.05	-	< 0.05	-	< 0.05	-	< 0.05	-2.54878	0.0403036	1680.5	202.365	2689.19	297.825	1815.09	314.39	157.613	29.0442	53.6498	28.4618	32.5616	4.46335
osa-miR166i-5p	-	< 0.05	-	< 0.05	1.1602	0.015935	-	< 0.05	-	< 0.05	-	< 0.05	88.1351	21.938	212.628	27.1226	345.386	149.012	2.8734	4.0636	4.61096	6.52088	3.67569	5.19821
osa-miR168a-5p	-	< 0.05	-	< 0.05	-	< 0.05	-	< 0.05	-	< 0.05	0.675277	0.00916256	2889.48	1269.16	4975.85	1207.27	5449.56	2998.83	5849.91	1040.75	7714.49	1689.41	11295.8	1492.48
osa-miR171h	2.52571	3.46183e-06	-	< 0.05	2.96322	2.41855e-09	-	< 0.05	-	< 0.05	-	< 0.05	19.1369	6.15547	169.971	40.7459	263.696	75.2204	0	0	0	0	0	0
osa-miR1846a-5p	-	< 0.05	-	< 0.05	-1.4575	0.00174777	-	< 0.05	-	< 0.05	-	< 0.05	179.155	40.7946	169.487	15.0105	115.65	27.8386	387.087	70.243	447.615	7.01853	566.132	93.4593
osa-miR1848	-1.38267	0.00343729	-2.79845	7.12794e-08	-4.18111	9.09688e-19	-	< 0.05	-	< 0.05	-	< 0.05	308.696	63.0437	177.351	16.8021	28.6753	6.03229	203.851	12.418	596.007	226.544	472.851	183.794
osa-miR1861h	1.95225	0.00328249	-	< 0.05	3.09502	2.41855e-09	-	< 0.05	-	< 0.05	-	< 0.05	17.4583	4.91642	103.294	15.3296	264.911	88.4052	1079.65	31.4452	1438.82	39.4097	1677.42	1.84932
osa-miR1862d	-	< 0.05	-	< 0.05	-	< 0.05	-0.747903	0.0365601	-	< 0.05	-0.636084	0.0365601	1873.35	452.51	3420.88	895.749	5315.45	1971.46	2184.79	413.067	1487.85	147.867	1704.81	198.529
osa-miR1866-3p	-	< 0.05	-	< 0.05	-	< 0.05	-	< 0.05	-	< 0.05	-1.13279	0.0403036	8.12056	7.03262	6.65852	6.48309	7.06048	9.14707	1086.63	163.231	668.493	32.7401	605.695	422.176
osa-miR1876	-	< 0.05	-	< 0.05	-	< 0.05	-	< 0.05	-	< 0.05	-0.731388	0.000487791	16765	5506.23	34300.3	1720.63	48891.4	11575	23866.4	2153.81	20367.7	4311.9	17387.4	2070.9
osa-miR1877	-	< 0.05	-	< 0.05	-	< 0.05	-0.65226	0.000717522	-	< 0.05	-0.890976	2.26237e-07	202.822	56.5382	185.423	33.5631	278.675	94.0435	22970.6	186.068	16641.5	801.299	14996.6	602.773
osa-miR1878	-	< 0.05	-	< 0.05	1.38807	0.0498415	-	< 0.05	-	< 0.05	-	< 0.05	88.7444	54.4834	144.122	36.8458	397.079	196.133	206.961	24.2732	173.101	55.1593	119.947	38.2981
osa-miR1882e-3p	-	< 0.05	-	< 0.05	-	< 0.05	-	< 0.05	-	< 0.05	-0.728181	0.0239799	1406.95	96.3934	1644.95	173.214	3438.83	959.461	1878.21	277.734	1621.13	101.607	1373.96	84.2229
osa-miR2090	-	< 0.05	-	< 0.05	1.91097	0.0377103	-	< 0.05	-	< 0.05	-	< 0.05	13.4427	9.4015	34.8153	23.5275	85.8377	42.814	297.037	2.54038	133.704	58.7073	215.618	183.701
osa-miR2863c	-	< 0.05	-	< 0.05	1.40126	0.00129754	-	< 0.05	-	< 0.05	-	< 0.05	110.218	14.6929	237.634	36.2837	486.131	97.3471	1342.44	69.8764	1264.07	116.439	1252.87	66.819
osa-miR319a-3p	1.50716	0.0243441	-	< 0.05	2.12576	4.49304e-05	-	< 0.05	-	< 0.05	-	< 0.05	50.412	18.4613	216.903	92.6158	390.087	214.325	2.8734	4.0636	4.19054	5.92631	0	0
osa-miR390-5p	-	< 0.05	-	< 0.05	0.918947	0.0294646	-	< 0.05	-	< 0.05	-	< 0.05	578.358	104.94	1175.71	296.172	1930.23	866.697	47.9241	51.5205	13.4125	7.11545	10.8192	4.90426
osa-miR408-3p	-	< 0.05	-	< 0.05	-1.01952	0.00752557	-	< 0.05	-	< 0.05	-	< 0.05	1544.47	308.402	2063.49	277.688	1343.71	593.215	508.559	4.01715	753.986	35.9974	420.04	22.224
osa-miR437	-	< 0.05	-	< 0.05	1.1581	0.0272137	-	< 0.05	-	< 0.05	-	< 0.05	96.6313	33.8401	253.074	47.2818	370.006	145.796	108.028	26.0236	123.221	8.32398	307.341	60.3751
osa-miR528-5p	-	< 0.05	-	< 0.05	-1.56014	0.00308019	-	< 0.05	-	< 0.05	-	< 0.05	115.238	39.9386	81.6408	13.2266	68.3604	35.7235	80.981	49.5067	130.761	28.423	83.5016	17.0643
osa-miR531b	-	< 0.05	-2.48045	1.23722e-14	-3.17208	2.00523e-24	-	< 0.05	-	< 0.05	-	< 0.05	2881.62	116.111	2746.89	323.737	555.372	108.228	11141.6	2.10104	16693.3	1045.6	15542.3	22.9793
osa-miR5493	-1.81607	9.52511e-07	-	< 0.05	-2.7174	4.6714e-16	2.64367	2.83795e-14	-1.68878	7.48891e-06	0.95489	0.0403036	1619.47	171.373	709.313	105.881	425.865	92.1743	387.562	85.8261	2729.79	873.649	912.205	279.806
osa-miR5504	-1.52379	0.00343729	-	< 0.05	-2.06178	5.6403e-06	-	< 0.05	-	< 0.05	-	< 0.05	444.535	126.073	242.174	17.1142	182.488	52.7723	35.693	1.71425	202.014	1.22791	90.4372	13.537
osa-miR5814	-	< 0.05	-	< 0.05	1.84777	0.0393343	-	< 0.05	-	< 0.05	-	< 0.05	11.1322	6.39475	38.0448	21.7784	66.0061	21.1562	29.9462	9.84145	39.8169	8.89916	36.7569	51.9821
osa-miR5827	-	< 0.05	1.20302	0.00440992	1.49627	3.08103e-05	-	< 0.05	-	< 0.05	-	< 0.05	169.552	44.1691	309.874	19.1561	826.988	276.123	223.727	33.0716	360.02	0.517029	408.286	109.565
osa-miR812j	-	< 0.05	-	< 0.05	-0.972719	0.0498415	-	< 0.05	-	< 0.05	-1.60777	< 0.05	200.841	73.8733	143.997	38.3906	168.422	22.4005	300.86	37.7703	199.491	73.4553	119.739	17.7992
osa-miR820c	-	< 0.05	-	< 0.05	-0.716547	0.0421437	-	< 0.05	-	< 0.05	-	< 0.05	5120.62	118.732	6464.75	814.263	5468.65	1307.67	15708.2	167.521	20458.3	70.9742	22609.6	858.284
